# Supplementary material for: Application of the random forest algorithm to Streptococcus pyogenes response regulator allele variation: from machine learning to evolutionary models
Source: Sci Rep. 2021 Jun 16;11:12687. doi: 10.1038/s41598-021-91941-6 (PMC8209152; doi:10.1038/s41598-021-91941-6)
Supplement: Supplementary file 2 — Supplementary Table 1. [file 41598_2021_91941_MOESM2_ESM.csv]

Supplementary Table S1: Input data for random forest
mga1	mga2	rofA	nra	ralp3	rivR	ropB	rgg2	rgg3	comR	msmR	codY	ccpA	mtsR	perR	crgR	malR	srv	cpsY	copY	atoR	regR	adcR	gntR_spy1202	gntR_spy0715	tetR_spy2177	tetR_spy1258	gczA	ctsR	vfr	vlg	lrp	gntR_spy1602	hrcA	mrgA	lacR1	lacR2	spy1198	spy1210	spy1834	spy1934	spy1817	spy1535	spy1325	spy1755	M28_spy1337	spy0144	spy0853	spy1285	spy1386
0	128	0	28	114	37	68	10	3	3	31	10	1	101	1	44	25	22	6	7	50	84	3	1	8	5	1	3	1	2	17	114	94	32	36	50	82	1	94	86	2	61	55	17	2	0	37	8	2	2
24	0	3	0	31	55	51	5	11	43	4	8	25	64	25	5	5	5	1	41	59	5	3	2	5	4	4	2	3	2	5	59	5	47	3	10	5	3	5	4	5	41	6	13	1	0	5	4	3	2
5	0	19	0	35	30	24	8	3	25	25	10	12	32	15	3	25	13	22	23	14	22	3	1	18	6	7	10	4	9	6	33	31	14	5	24	6	4	33	17	1	15	17	3	9	0	1	12	2	2
0	19	12	0	17	19	14	8	3	16	13	10	12	16	9	12	2	13	13	13	14	3	3	1	18	6	7	11	4	6	6	18	17	14	5	15	6	11	19	17	2	15	13	103	3	0	1	12	1	2
11	0	31	0	0	48	3	8	1	31	0	10	8	26	1	3	3	17	6	33	44	3	3	12	44	5	1	22	1	13	0	57	7	38	1	15	15	6	51	42	1	3	1	54	2	0	27	21	1	2
1	41	19	0	35	30	24	8	3	3	25	10	12	32	15	3	24	13	22	23	14	22	3	1	18	6	7	10	4	6	6	33	30	14	5	23	6	4	33	17	1	15	17	3	9	0	1	12	1	2
0	140	81	0	79	48	98	7	3	7	64	1	13	108	6	13	37	39	55	14	96	88	3	30	1	7	3	1	3	2	5	19	101	1	3	16	86	51	101	3	2	16	5	20	3	0	27	8	1	2
0	9	6	0	8	9	7	1	8	9	6	6	6	1	6	5	7	7	4	7	7	9	3	4	8	3	1	6	1	2	5	8	8	7	6	7	7	1	8	9	2	8	8	26	2	0	6	7	1	2
0	36	0	11	31	27	23	7	22	11	23	14	21	28	10	10	22	4	6	21	15	3	3	1	28	16	1	13	4	1	5	29	27	12	10	20	27	6	30	27	1	23	6	63	1	0	13	14	6	2
0	73	42	0	63	62	45	31	14	42	0	30	38	61	6	8	1	11	33	38	5	51	3	14	20	27	26	2	3	2	5	72	55	44	8	32	53	1	60	52	2	45	6	45	8	0	5	2	7	2
0	5	2	0	3	5	4	4	4	5	0	3	4	4	3	4	4	4	4	3	4	4	4	1	4	4	3	3	3	2	2	4	4	4	2	4	4	2	4	4	4	4	5	78	4	0	4	3	2	2
0	181	102	0	143	143	118	56	46	7	84	51	76	9	1	18	10	11	6	79	116	105	3	36	106	7	3	2	1	2	3	152	124	50	3	74	101	22	127	57	9	10	5	33	3	0	1	2	6	15
0	80	48	0	69	69	54	10	8	45	0	10	45	66	6	29	18	17	4	42	61	56	11	1	57	7	1	27	1	18	22	79	61	12	3	16	57	2	66	57	2	50	39	11	17	0	33	2	6	2
0	126	0	5	10	17	3	45	33	7	42	9	22	13	10	19	13	4	6	28	54	2	7	5	11	11	1	2	1	2	0	119	15	45	1	62	64	32	97	67	2	46	34	19	1	0	6	10	1	2
1	0	19	0	35	30	24	8	3	3	25	10	12	32	15	3	24	13	22	23	14	22	3	1	18	6	7	10	4	6	6	33	31	14	5	24	6	4	33	17	1	15	17	3	9	0	1	12	1	2
0	138	0	37	79	37	3	15	9	69	61	23	66	3	1	58	71	38	24	17	93	86	27	1	43	7	13	6	3	1	17	29	99	75	8	54	85	1	100	90	2	6	62	42	2	0	25	3	2	3
0	120	69	0	106	105	11	40	26	14	0	34	60	96	1	8	67	11	6	61	82	77	3	1	78	42	43	2	4	2	0	111	88	12	8	12	24	46	61	20	2	6	52	28	3	0	19	14	1	2
34	0	0	27	0	82	66	4	50	53	49	10	15	76	10	2	18	17	6	7	17	64	8	1	65	5	1	28	1	1	0	90	7	54	1	27	61	1	74	63	20	58	44	24	3	0	6	1	6	12
0	192	0	5	154	17	3	32	33	7	42	9	22	13	10	8	13	11	6	28	54	2	7	5	11	11	1	2	1	2	0	119	15	45	1	31	64	65	16	67	2	46	85	9	1	0	6	10	1	2
0	190	0	42	30	148	46	5	3	23	6	10	3	136	2	69	3	8	6	1	102	4	5	1	7	5	1	3	1	1	0	158	7	92	5	2	104	1	135	28	1	98	25	16	2	0	67	10	1	2
0	190	0	42	30	148	46	5	3	23	6	10	3	136	2	69	3	8	6	1	102	4	5	1	7	5	1	3	1	1	0	158	7	92	5	2	104	1	135	28	1	98	25	16	2	0	67	10	1	2
0	72	41	0	62	61	44	12	22	41	41	29	3	3	4	3	23	4	22	37	53	50	5	1	11	14	1	14	14	15	0	71	26	43	1	40	52	2	59	51	2	44	33	116	4	0	5	14	8	2
45	0	115	0	161	156	33	4	76	115	0	8	2	140	42	71	6	6	5	86	127	121	18	13	20	15	1	50	3	2	0	69	135	95	8	10	18	9	144	107	30	42	5	144	6	0	70	48	1	2
0	28	0	8	1	56	9	16	17	14	9	1	4	21	9	16	13	11	17	16	21	20	7	1	20	10	1	2	5	8	6	65	15	12	1	12	22	9	26	24	5	10	6	27	1	0	5	8	1	2
0	138	0	37	118	37	3	15	9	70	61	23	66	3	1	58	71	38	24	17	92	86	27	1	89	7	13	6	3	1	17	121	99	75	8	54	85	1	99	90	2	6	61	90	2	0	25	3	2	3
37	0	45	0	102	100	81	38	26	62	9	8	42	90	1	34	6	11	7	1	15	75	5	15	32	2	1	6	2	2	0	106	84	17	1	2	77	9	87	79	2	7	6	35	1	0	5	17	1	2
0	57	0	20	49	43	12	4	26	7	28	8	24	26	1	8	39	11	6	7	27	25	3	1	31	5	1	15	1	1	0	24	7	26	8	34	31	2	24	14	1	11	6	6	3	0	11	3	1	2
0	183	32	0	147	81	20	57	14	108	85	21	77	15	1	49	2	3	1	39	119	28	14	37	107	2	3	2	1	2	3	154	125	90	3	22	23	63	129	101	4	95	81	38	2	0	65	1	1	10
0	186	109	0	115	110	122	58	46	14	86	55	25	133	21	8	89	11	6	9	5	111	3	39	23	3	1	49	3	2	5	156	126	10	8	76	102	64	14	3	4	97	84	1	1	0	12	13	1	2
14	0	33	0	54	50	3	8	39	3	0	25	35	54	15	8	43	11	1	34	46	40	9	1	1	5	21	2	1	1	6	59	19	32	27	37	45	2	52	4	1	35	26	4	3	0	17	1	14	1
22	0	44	0	66	64	49	10	18	7	0	1	16	54	5	8	50	26	25	9	57	4	1	1	55	29	1	26	1	2	5	75	58	10	32	22	45	2	62	4	1	35	36	67	2	0	1	10	1	1
0	110	0	31	0	1	3	4	3	11	6	10	3	35	1	3	3	17	27	58	71	3	8	1	7	5	1	1	1	1	24	99	67	62	1	9	74	6	82	73	1	3	1	56	3	0	45	18	6	1
0	73	42	0	63	62	45	31	14	42	0	30	38	61	6	8	1	11	33	38	5	51	3	14	53	27	26	2	3	2	5	72	55	44	8	32	53	1	60	52	2	45	6	45	8	0	5	2	7	2
46	0	116	0	4	6	128	5	2	43	18	1	25	64	1	23	5	5	1	1	128	53	3	2	5	4	4	2	2	2	3	59	16	47	3	2	5	3	5	108	5	5	6	145	1	0	5	4	3	2
3	0	19	0	35	30	24	8	3	3	25	17	12	32	15	3	24	13	22	23	14	22	3	1	18	6	7	10	4	6	6	33	31	14	14	24	6	4	33	17	1	15	17	3	9	0	1	12	9	2
0	73	42	0	63	62	45	31	14	42	0	30	38	61	6	8	1	11	33	38	5	51	3	14	20	27	26	2	3	2	5	72	55	44	8	32	53	1	60	52	2	45	6	45	8	0	5	2	7	2
31	0	0	27	0	82	66	4	50	52	49	10	15	76	10	2	18	17	6	7	70	64	8	1	64	5	1	28	1	1	0	90	71	57	1	27	61	1	74	63	20	58	44	24	3	0	6	1	6	12
0	53	0	17	47	152	32	4	6	3	9	8	82	43	1	8	1	14	61	1	12	115	3	1	15	22	16	2	1	2	9	162	41	33	8	2	40	8	40	39	13	28	88	10	1	0	5	8	7	2
0	142	0	11	120	120	3	7	14	11	31	34	16	111	1	12	23	4	6	2	97	3	3	1	28	7	1	11	5	1	17	29	104	1	10	35	27	2	40	27	1	82	63	10	2	0	25	14	6	2
21	0	38	0	61	59	42	4	14	14	0	28	40	59	24	33	47	23	32	8	45	4	19	13	51	7	24	23	3	2	0	69	53	12	8	2	51	30	58	49	6	42	29	87	1	0	1	6	15	2
0	181	102	0	143	143	118	56	46	7	84	51	76	9	1	18	10	11	6	79	116	105	3	36	106	7	3	2	1	2	3	152	124	50	3	74	101	22	127	57	9	10	5	33	3	0	1	2	6	15
46	0	116	0	4	6	128	5	2	116	18	1	25	64	1	23	5	5	1	1	128	53	3	2	5	4	4	2	2	2	3	59	16	47	3	2	5	3	5	108	5	5	6	13	1	0	5	4	3	2
0	198	110	0	153	153	18	4	74	7	91	34	83	90	1	19	2	14	50	1	125	116	5	1	13	3	54	3	3	2	31	26	131	2	1	12	24	9	139	28	2	99	6	77	4	0	5	14	12	2
0	79	47	0	68	68	53	35	42	3	0	32	44	1	1	36	53	11	21	10	8	55	3	1	38	8	1	3	5	3	21	78	60	49	24	42	45	8	65	56	5	49	38	29	1	0	21	14	7	2
0	52	0	5	46	40	3	25	33	11	29	22	4	26	10	8	6	11	12	28	39	2	7	1	38	21	1	2	1	2	0	47	15	29	1	31	39	6	16	38	2	2	1	9	3	0	5	10	1	2
36	0	0	33	101	99	3	10	9	23	55	1	6	3	1	20	10	13	47	13	79	74	3	1	74	7	40	1	1	1	0	105	83	23	1	57	76	42	73	57	1	69	5	15	3	0	1	8	22	2
0	61	0	9	1	47	9	4	17	14	31	1	20	26	1	8	13	11	18	32	19	39	9	5	20	7	19	21	5	2	5	55	47	21	8	12	9	14	50	40	2	21	6	114	2	0	5	3	1	2
0	114	0	9	1	47	9	8	17	61	31	1	20	26	1	8	13	11	18	32	19	25	9	1	20	7	39	2	5	2	5	55	82	21	8	12	26	14	86	40	2	21	6	18	2	0	5	3	1	2
0	80	48	0	69	69	54	10	8	45	0	10	45	66	6	29	18	17	4	42	61	56	11	1	57	7	1	27	1	18	22	79	61	12	3	16	57	2	66	57	2	50	39	11	17	0	33	2	6	2
0	10	4	0	132	7	3	27	65	3	5	43	73	121	6	64	10	14	6	1	106	98	30	1	98	3	50	2	1	2	5	128	115	12	51	2	54	58	32	97	28	7	44	7	2	0	5	10	1	2
14	0	33	0	54	50	3	8	38	3	0	25	35	54	22	8	43	11	1	34	46	40	9	1	1	5	1	2	1	1	6	59	19	40	27	37	45	2	52	4	1	35	26	4	3	0	17	1	13	1
0	140	81	0	79	48	98	47	3	7	64	1	13	108	6	13	72	39	4	14	96	88	3	30	1	7	3	1	3	2	5	19	101	1	3	16	86	51	101	3	2	16	5	20	3	0	27	8	7	14
14	0	33	0	54	50	3	8	38	3	0	25	35	54	15	8	43	11	1	34	46	40	9	1	1	5	1	2	1	1	6	59	19	32	27	37	45	2	52	4	1	35	26	4	3	0	17	1	13	1
29	0	21	0	36	31	26	22	25	27	27	10	7	33	9	19	19	19	4	24	29	13	3	1	30	3	1	2	1	2	0	34	33	25	1	25	27	2	35	6	2	17	19	22	8	0	19	17	10	2
0	37	0	12	32	28	9	4	17	14	9	9	8	29	14	8	12	11	19	1	26	13	3	1	15	10	8	2	1	2	0	30	21	12	3	21	28	2	14	14	2	8	15	1	1	0	5	1	7	2
27	0	0	1	0	48	4	7	8	11	6	7	4	3	1	2	3	4	39	2	65	3	21	1	44	5	1	1	1	1	0	86	67	53	1	9	9	6	70	60	1	56	43	120	2	0	6	10	1	2
0	1	0	1	1	1	1	1	1	1	1	1	1	1	1	1	1	1	1	1	1	1	1	1	1	1	1	1	1	1	1	1	1	1	1	1	1	1	1	1	1	1	1	30	1	0	1	1	1	1
0	91	53	0	0	77	46	7	22	43	0	35	48	73	6	40	6	27	40	46	67	61	3	1	62	3	31	6	16	19	5	87	68	54	3	44	24	6	72	57	2	50	6	55	1	1	1	6	6	11
31	0	0	27	0	82	65	4	50	52	49	10	15	76	10	2	18	17	6	7	17	64	8	1	64	5	1	28	1	1	0	90	7	57	1	27	61	1	74	63	20	59	44	24	3	0	6	1	6	12
0	171	97	0	137	138	110	4	1	3	76	53	74	47	1	49	1	14	58	70	111	102	3	1	102	3	1	3	22	2	3	146	16	86	8	51	96	1	122	16	8	7	72	58	1	0	5	14	1	2
0	189	68	0	152	147	123	5	8	14	87	56	42	134	9	68	76	14	4	82	122	2	3	40	1	4	13	6	3	21	15	48	19	91	8	77	103	22	133	39	2	97	83	138	29	0	11	46	1	2
0	155	92	0	128	129	15	10	1	23	0	10	9	117	9	62	77	43	30	67	102	4	5	32	95	7	49	2	1	1	6	136	112	32	5	68	11	31	24	28	6	8	5	6	2	0	59	2	12	2
0	142	0	11	23	51	3	7	22	11	31	10	16	111	1	12	23	4	6	2	41	3	3	1	28	7	1	11	4	1	17	29	102	41	1	35	27	6	7	27	1	38	63	2	2	0	25	14	6	2
0	8	5	0	7	8	6	7	7	8	0	5	1	7	5	7	6	1	4	6	1	8	5	1	7	6	5	5	1	2	5	7	7	6	5	6	6	4	7	9	2	7	1	2	3	0	1	6	2	2
0	199	111	0	157	154	126	61	18	112	92	1	1	139	42	62	2	50	62	84	126	117	3	1	111	60	3	3	1	1	6	5	132	94	24	15	33	8	140	103	29	100	29	99	3	0	32	48	1	3
0	6	3	0	4	6	5	5	5	6	4	1	5	5	1	5	5	5	1	4	5	5	3	2	5	4	4	2	4	3	3	5	5	1	3	5	5	3	5	5	5	5	6	13	1	0	5	4	3	2
0	31	17	0	26	23	9	8	18	24	21	8	19	23	4	18	20	6	5	18	23	4	12	1	24	14	12	4	1	2	5	12	22	1	8	10	23	1	14	6	10	9	6	1	3	0	17	5	8	4
46	0	116	0	4	6	128	5	2	43	95	1	25	64	1	23	5	5	1	1	128	53	3	2	5	4	4	2	2	2	3	59	5	47	3	2	5	3	5	108	5	5	6	13	1	0	5	4	3	2
0	31	17	0	26	23	9	8	18	24	21	8	19	23	4	18	20	6	5	18	23	4	12	1	24	14	12	4	1	2	5	12	22	1	8	10	23	1	14	6	10	9	6	1	3	0	17	5	8	4
0	80	48	0	69	69	54	10	8	45	0	10	45	66	6	29	18	17	4	42	61	56	11	1	57	7	1	27	1	18	22	79	61	12	3	16	57	2	66	57	2	50	39	11	17	0	33	2	6	2
0	147	88	0	12	51	101	50	63	1	67	1	71	7	35	13	10	1	21	6	12	14	28	8	92	3	46	3	2	27	22	127	50	80	1	6	10	54	53	9	25	8	66	85	1	0	56	8	1	2
0	20	13	0	18	20	15	7	1	7	15	1	13	1	4	13	16	14	4	14	12	14	3	3	19	7	1	3	3	2	7	19	18	1	10	16	14	12	20	4	1	16	4	5	3	0	12	8	1	2
0	173	0	3	138	127	3	7	67	3	6	18	4	18	10	2	47	48	6	71	14	8	3	1	7	5	1	3	1	2	0	148	121	3	1	17	91	1	87	28	1	60	1	35	2	0	3	1	6	1
35	0	66	0	98	98	80	16	12	60	0	43	4	10	10	36	65	3	46	14	78	73	5	13	72	40	1	2	3	2	5	103	81	12	4	16	1	8	84	77	23	7	50	46	3	0	11	3	1	2
0	126	0	32	112	18	88	33	6	7	17	1	6	26	1	8	6	14	1	1	33	82	3	1	34	7	1	6	3	2	0	56	25	21	8	2	13	14	93	20	2	11	12	47	1	0	5	1	1	2
0	163	62	0	133	135	5	4	2	3	0	1	5	5	1	65	19	46	12	39	107	2	9	1	20	7	13	6	4	2	25	140	117	1	8	71	93	60	40	20	5	7	69	10	1	0	60	6	1	2
0	3	0	3	0	4	3	3	3	3	3	2	3	3	2	3	3	3	3	2	3	3	3	1	3	3	2	3	1	1	0	3	3	3	1	3	3	1	3	3	1	3	4	23	3	0	3	3	1	2
0	80	48	0	69	69	54	10	8	45	0	10	45	66	6	29	18	17	4	42	61	56	11	1	57	7	1	27	1	18	22	79	61	12	3	16	57	2	66	57	2	50	39	11	17	0	33	2	6	2
0	164	62	0	133	135	5	4	2	3	0	1	5	5	1	65	19	46	12	32	107	2	9	1	20	7	13	6	4	2	25	140	117	1	8	71	93	60	40	20	5	7	69	10	1	0	60	6	1	2
14	0	33	0	54	50	3	8	38	3	0	25	35	54	1	8	43	11	1	34	48	42	9	1	1	5	1	2	1	1	5	59	19	32	27	37	45	2	52	4	1	35	6	4	3	0	17	1	13	1
0	79	47	0	68	68	53	35	42	3	0	32	44	1	1	36	53	11	21	10	8	55	3	1	38	8	1	3	5	3	21	78	60	49	24	42	45	8	65	56	5	49	38	29	1	0	21	14	7	2
0	140	81	0	79	48	98	7	3	7	64	1	13	108	6	13	37	39	55	14	96	88	3	30	1	7	3	1	3	2	5	19	101	1	3	16	86	51	101	3	2	16	5	20	3	0	27	8	1	2
0	142	0	38	121	118	99	7	22	73	66	10	1	110	1	12	23	11	6	2	41	3	3	1	28	7	1	11	4	1	17	29	102	77	1	35	27	6	7	27	1	38	63	2	2	0	25	14	6	2
0	23	14	0	0	22	17	12	3	19	0	11	15	17	10	2	18	15	4	7	16	3	8	1	21	5	1	12	1	7	0	20	20	16	1	17	1	1	7	15	1	15	4	2	3	0	14	1	6	2
0	186	109	0	115	110	122	58	46	14	86	55	25	133	21	8	89	11	6	9	5	111	3	39	23	3	1	49	3	2	5	156	126	10	8	76	102	64	14	3	4	97	82	1	1	0	12	13	1	2
0	70	114	0	159	155	127	63	26	2	94	1	32	4	1	70	13	11	12	85	45	2	3	1	2	2	1	34	1	2	0	163	2	12	1	12	2	2	142	2	2	7	3	59	1	0	1	2	1	2
0	85	52	0	74	73	57	4	26	3	47	29	16	70	9	39	6	13	37	37	63	60	3	1	7	5	30	22	1	2	6	84	65	52	3	34	58	1	14	59	12	55	42	1	19	1	35	21	1	2
0	71	40	0	0	60	3	11	38	40	40	18	7	60	9	29	6	13	7	23	52	49	3	1	52	6	25	1	1	2	6	70	54	29	30	24	6	31	0	50	2	43	32	0	9	0	1	7	1	5
1	0	19	0	35	30	24	8	3	3	25	10	12	32	15	3	24	13	22	23	14	22	3	1	18	6	7	10	4	6	6	33	31	14	5	24	6	4	33	17	1	15	17	3	9	0	1	12	1	2
0	128	0	28	115	37	68	10	3	67	31	10	62	101	1	44	25	22	6	7	50	84	3	1	8	5	1	3	1	2	17	114	94	32	36	50	82	1	94	57	2	61	55	17	2	0	37	8	2	2
0	31	17	0	27	23	9	8	18	24	21	8	19	23	4	18	20	6	5	18	23	4	12	1	24	14	12	4	1	2	5	12	22	1	8	10	23	1	14	6	10	9	6	1	3	0	17	5	8	4
0	53	0	17	47	152	32	4	6	3	9	8	82	43	1	8	1	14	61	1	12	115	3	1	15	22	16	2	1	2	9	162	41	33	8	2	40	8	40	39	13	28	88	10	1	0	5	8	7	2
29	0	21	0	36	31	26	22	25	27	27	10	7	33	9	19	19	19	4	24	29	13	3	1	30	3	1	2	1	2	0	34	33	25	1	25	27	2	35	6	2	17	19	22	8	0	19	17	10	2
0	27	16	0	23	1	20	15	1	22	19	1	8	20	1	16	18	11	16	17	12	19	11	1	23	10	1	3	7	1	10	24	10	18	4	18	13	9	25	23	4	6	6	62	1	0	16	13	1	2
0	173	0	3	138	127	3	7	67	3	6	18	4	18	10	2	47	48	6	71	14	8	3	1	7	5	1	3	1	2	0	148	121	3	1	17	91	1	87	28	1	60	1	35	2	0	61	1	6	1
0	46	25	0	41	1	30	4	30	11	0	19	16	39	18	27	31	20	26	26	34	29	3	4	27	20	13	3	1	2	0	41	38	16	8	14	35	19	14	33	2	10	6	1	3	0	20	14	7	2
0	10	7	0	9	11	8	8	9	10	7	1	7	9	4	8	8	8	1	8	8	10	3	1	9	7	3	7	1	2	5	9	9	8	3	8	8	5	9	10	2	7	5	61	5	0	7	6	1	2
0	68	0	13	60	9	3	4	8	1	10	13	22	1	6	5	7	14	4	28	7	21	3	4	8	3	1	6	3	2	5	67	52	22	6	38	12	1	57	28	2	7	8	44	2	0	6	7	1	2
0	158	95	0	130	132	3	47	64	84	69	43	72	119	6	63	6	39	4	7	105	3	8	1	97	46	1	1	1	2	5	139	114	32	3	17	86	6	116	96	2	89	5	8	2	0	27	3	6	2
0	166	0	3	0	17	109	53	57	11	6	18	53	35	1	3	3	17	6	7	0	101	3	5	99	7	51	1	2	1	0	142	67	29	1	17	94	6	120	15	2	56	70	48	3	0	6	43	6	2
0	12	8	0	11	13	9	9	6	3	0	1	8	10	6	10	9	1	7	6	10	11	3	1	12	8	6	2	3	2	5	11	10	10	7	6	10	7	11	9	1	10	10	52	3	0	1	1	1	2
0	28	0	8	1	57	9	16	17	14	9	1	4	21	9	16	13	11	17	16	21	20	7	1	20	10	1	2	5	8	18	25	15	12	1	12	22	9	26	47	5	10	6	27	1	0	5	8	1	2
0	138	0	37	79	37	3	15	9	69	61	23	66	3	1	58	71	38	24	17	93	86	27	1	43	7	13	6	3	1	17	29	99	75	8	54	85	1	100	90	2	6	62	42	2	0	25	3	2	3
0	92	0	3	4	18	60	4	1	11	29	22	49	26	1	8	1	11	12	7	68	2	7	1	38	21	32	2	3	2	0	88	15	29	1	12	59	8	16	15	2	2	1	9	20	0	6	10	1	2
0	140	81	0	79	48	98	7	3	7	64	1	13	108	6	13	37	39	55	14	96	88	3	30	1	7	3	1	3	2	5	19	101	1	3	16	86	51	101	3	2	16	5	20	3	0	27	8	1	2
0	99	58	0	82	86	15	10	12	3	52	9	52	80	4	18	20	6	22	50	15	13	3	1	20	37	7	7	1	10	5	93	74	45	5	15	52	37	76	38	2	10	46	12	2	0	5	17	8	2
0	98	58	0	82	86	15	10	51	3	52	9	52	80	4	18	18	6	22	50	15	13	3	1	20	37	7	7	1	10	5	87	74	45	5	15	52	37	76	38	2	10	46	12	2	0	5	17	8	2
0	31	17	0	27	23	9	8	18	24	21	8	19	23	4	18	20	6	5	18	23	4	12	1	24	14	12	4	1	2	5	12	22	1	8	10	23	1	14	6	10	9	6	1	3	0	17	5	8	4
0	134	74	0	0	113	92	7	60	43	59	34	6	105	6	40	6	35	52	46	50	14	3	1	84	3	31	40	1	23	5	116	18	71	3	44	24	1	72	57	2	76	58	55	4	0	5	36	2	2
0	115	101	0	0	141	120	4	70	103	83	18	3	129	39	29	74	11	6	76	115	104	5	35	28	7	31	48	1	2	0	150	67	32	3	73	6	2	124	100	1	93	77	14	4	0	63	45	2	2
0	114	0	9	1	47	9	8	17	61	31	1	20	26	1	8	13	11	18	32	19	25	9	1	20	7	39	2	5	2	5	55	82	21	8	12	26	14	86	40	2	21	6	18	2	0	5	3	1	2
0	39	18	0	34	29	12	18	23	7	24	15	16	18	1	8	5	11	21	22	28	21	8	1	20	3	13	6	1	2	12	31	29	17	8	22	30	9	32	29	7	7	6	7	3	0	5	14	1	2
0	158	95	0	130	132	3	47	64	83	69	43	72	120	6	63	6	39	4	7	105	3	8	1	97	46	1	1	1	2	5	139	114	32	3	17	86	6	116	96	2	89	5	8	2	0	27	3	6	2
0	78	43	0	65	63	12	34	44	7	14	1	25	62	4	13	49	25	4	14	56	14	3	1	54	5	28	24	3	16	20	74	57	1	3	16	14	33	20	4	2	17	35	5	15	0	32	8	6	9
0	108	65	0	92	95	77	4	17	14	0	8	25	86	2	45	2	11	12	57	2	25	3	1	69	39	13	2	1	12	0	56	79	61	3	32	72	9	24	40	6	66	6	6	1	0	5	14	19	2
0	178	100	0	0	141	113	4	70	103	82	18	3	129	20	29	74	11	6	76	115	104	5	35	28	7	52	48	4	2	17	150	67	32	52	73	98	2	124	99	1	93	76	14	4	0	62	45	1	2
0	128	0	28	114	37	68	10	3	3	31	10	1	101	1	44	25	22	6	7	50	84	3	1	8	5	1	3	1	2	17	114	94	32	36	50	82	1	94	86	2	61	55	17	2	0	37	8	2	2
0	8	5	0	7	8	6	7	7	8	0	5	1	7	5	7	6	1	4	6	1	8	5	1	7	6	5	5	1	2	5	7	7	6	5	6	6	4	7	9	2	7	1	2	3	0	1	6	2	2
0	166	0	41	0	17	109	0	0	91	74	18	53	35	1	3	80	0	6	7	108	99	3	33	99	56	1	0	2	1	0	142	67	29	1	72	94	6	118	98	2	56	4	36	3	0	6	43	6	2
16	0	34	0	55	50	3	8	38	36	0	25	35	54	1	8	43	11	1	35	48	13	9	1	1	5	1	2	1	14	5	59	19	32	27	37	45	27	52	4	1	36	6	4	3	0	17	1	13	1
0	98	58	0	82	86	71	10	51	3	52	9	52	80	4	18	18	6	22	50	15	13	3	1	20	37	7	7	1	10	5	87	74	45	5	15	52	37	76	38	2	10	46	12	2	0	5	17	8	2
0	186	109	0	115	110	122	58	46	14	86	55	25	133	21	8	89	11	6	9	5	111	3	39	23	3	1	49	3	2	5	156	126	10	8	76	102	64	14	3	4	97	84	1	1	0	12	13	1	2
0	6	3	0	4	6	5	5	5	6	4	1	5	5	1	5	5	5	1	4	5	5	3	2	5	4	4	2	4	3	3	5	5	1	3	5	5	3	5	5	5	5	6	13	1	0	5	4	3	2
0	157	94	0	129	131	3	51	1	23	0	51	3	62	23	10	8	45	56	68	104	97	3	32	95	3	1	2	3	2	27	138	113	17	3	70	92	57	115	95	2	88	68	132	27	0	5	2	7	2
0	124	71	0	110	13	9	42	2	3	0	1	4	99	9	16	6	4	1	17	85	80	3	1	20	43	33	37	1	2	22	94	92	1	3	59	81	34	91	3	2	6	6	89	3	0	5	1	1	2
14	0	33	0	54	50	3	8	38	3	0	25	35	0	15	8	45	11	1	34	46	40	9	1	1	5	1	2	1	1	6	59	19	40	27	37	45	2	52	4	1	35	26	4	3	0	17	1	13	1
0	117	68	0	105	19	83	35	26	7	56	1	4	94	10	50	2	32	6	60	12	18	3	8	76	3	3	6	4	2	5	109	10	65	1	34	24	45	43	81	2	71	5	32	3	0	23	6	6	12
0	138	0	37	79	37	3	15	9	69	61	23	66	3	1	58	71	38	24	17	94	86	27	1	43	7	13	6	3	1	17	29	99	75	8	54	85	1	100	90	2	6	62	42	2	0	25	3	2	3
0	190	0	42	30	148	46	5	3	23	6	10	3	136	2	69	3	8	6	1	102	4	5	1	7	5	1	3	1	1	0	158	7	92	5	2	104	1	135	28	1	98	25	16	2	0	67	10	1	2
0	190	0	42	30	148	46	5	3	23	6	10	3	136	2	69	3	8	6	1	102	4	5	1	7	5	1	3	1	1	0	158	7	92	5	2	104	1	135	28	1	98	25	16	2	0	67	10	1	2
0	196	0	5	46	40	3	59	33	11	29	22	80	13	10	8	1	11	12	28	39	2	7	1	38	21	1	2	1	2	0	38	15	29	1	31	39	8	136	38	2	2	1	98	3	0	5	10	1	2
0	102	0	30	86	90	73	37	53	3	54	41	53	55	6	43	35	17	4	17	14	68	8	22	67	38	35	31	1	2	23	96	75	1	1	54	68	8	77	70	2	7	5	34	1	0	42	2	2	2
0	182	105	0	145	130	12	4	38	107	0	1	7	130	9	8	86	42	12	7	118	2	4	2	56	10	1	3	1	2	25	153	19	2	3	34	17	22	128	16	9	39	6	37	1	0	5	1	3	2
0	85	52	0	74	74	12	4	26	48	47	29	16	70	9	39	56	13	37	45	63	60	3	1	7	5	30	22	1	2	6	84	65	52	3	34	58	1	14	59	12	55	42	1	19	1	35	21	1	2
0	114	0	9	1	47	9	8	17	61	31	1	20	26	1	8	13	11	18	32	19	25	9	1	20	7	39	2	5	2	5	55	82	21	8	12	26	14	86	40	2	21	6	18	2	0	5	3	1	2
0	182	105	0	144	130	12	4	38	107	0	1	7	130	9	8	23	42	12	7	118	2	4	2	56	10	1	3	1	2	25	153	19	2	3	34	17	22	128	16	9	39	6	37	1	0	5	1	3	2
0	78	35	0	142	142	117	55	6	1	23	23	72	42	10	8	2	11	6	78	5	13	9	1	105	10	1	3	24	2	5	151	5	12	53	59	100	28	126	3	5	94	79	76	18	0	6	8	7	2
0	166	0	3	0	17	109	53	57	11	6	18	53	35	1	3	3	17	6	7	108	101	3	5	99	7	51	1	2	1	0	142	67	29	1	17	94	6	120	15	2	56	70	48	3	0	6	43	6	2
0	175	98	0	140	140	44	4	68	97	77	54	3	126	6	19	3	49	59	14	112	103	3	1	103	3	1	6	1	2	28	149	122	1	1	17	98	6	7	62	2	7	1	2	4	0	37	1	27	2
0	38	0	11	51	46	3	7	14	23	31	26	33	51	1	3	41	22	4	31	42	37	3	1	43	7	1	3	12	1	17	29	46	36	10	36	44	1	49	41	1	33	25	113	3	0	6	2	2	2
0	169	4	0	135	137	3	10	30	96	5	8	8	124	4	20	81	47	1	14	110	2	3	34	101	2	1	6	1	2	5	145	120	85	4	16	97	62	32	29	1	6	73	7	3	0	5	10	2	2
0	58	0	19	0	44	35	26	36	3	10	24	29	50	20	29	40	21	4	3	0	36	3	1	41	6	17	20	1	11	0	51	43	34	25	33	43	25	47	28	15	30	24	65	1	0	14	21	2	3
0	71	39	0	0	60	3	11	38	3	39	18	7	60	9	29	48	13	7	23	52	49	3	1	52	6	25	1	1	2	6	70	54	29	30	24	6	31	0	50	2	43	32	0	9	0	1	7	1	5
0	126	0	5	10	17	3	45	33	7	42	9	22	13	10	19	13	4	6	28	54	2	7	5	11	11	1	2	1	2	0	119	15	45	1	62	64	32	97	67	2	46	34	19	1	0	6	10	1	2
36	0	0	33	1	99	3	10	9	23	55	1	6	3	1	20	10	13	47	13	79	74	3	1	74	7	40	1	1	1	0	105	83	23	1	57	76	42	73	57	1	69	5	15	3	0	1	8	22	2
0	166	0	3	0	17	109	53	57	11	6	18	53	35	1	3	3	17	6	7	108	101	3	5	99	7	51	1	2	1	0	142	67	29	1	17	94	6	120	15	2	56	70	48	3	0	6	43	6	2
0	175	98	0	140	140	44	4	68	97	77	54	3	126	6	19	3	49	59	72	112	103	3	1	103	3	1	6	1	2	28	149	122	1	1	17	98	6	7	62	2	7	1	2	4	0	37	1	27	2
0	125	72	0	111	110	32	8	58	29	0	16	25	6	12	5	39	11	50	22	86	81	15	1	13	44	1	3	11	2	11	5	39	68	19	22	45	20	92	29	19	74	54	41	1	0	21	14	1	2
0	98	58	0	82	86	15	10	51	3	52	9	52	80	4	18	18	6	22	50	15	13	3	1	20	37	7	7	1	10	5	87	74	45	5	15	52	37	76	38	2	10	46	12	2	0	5	17	8	13
0	104	61	0	88	92	76	7	8	55	0	18	12	84	2	44	3	13	4	54	73	36	5	23	68	6	36	1	1	20	0	97	76	52	39	44	69	40	78	71	9	24	4	25	4	0	44	30	18	2
0	49	28	0	44	37	12	24	8	3	0	21	26	41	6	16	34	14	28	27	37	32	3	1	37	4	6	3	3	2	5	44	4	10	8	29	37	22	43	36	2	26	6	32	3	0	22	8	6	2
17	0	34	0	55	50	3	8	38	36	0	25	35	54	1	8	43	11	1	35	48	13	9	1	1	5	1	2	1	14	5	59	19	32	27	37	45	27	52	4	1	36	6	4	3	0	17	1	13	1
14	0	33	0	54	50	3	8	38	3	0	25	35	54	15	8	43	11	1	34	46	40	9	1	1	5	1	2	1	1	6	59	19	32	27	37	45	2	52	4	1	35	26	4	3	0	17	1	13	1
0	140	81	0	79	48	98	7	3	7	64	1	13	108	6	13	37	39	55	14	96	88	3	30	1	7	3	1	3	2	5	19	101	1	3	16	86	51	101	3	2	16	5	20	3	0	27	8	1	2
0	70	114	0	159	155	127	63	26	2	94	1	32	4	1	70	13	11	12	85	45	119	3	1	2	2	1	34	1	2	0	163	2	12	1	12	2	2	142	2	2	7	3	59	1	0	1	2	1	2
0	8	5	0	7	8	6	7	7	8	0	5	1	7	5	7	6	1	4	6	1	8	5	1	7	6	5	5	1	2	5	7	7	6	5	6	6	4	7	9	2	7	1	2	3	0	1	6	2	2
0	52	0	5	46	40	3	25	33	11	29	22	4	26	10	8	6	11	12	28	39	2	7	1	38	21	1	2	1	2	0	47	15	29	1	31	39	6	16	38	2	2	1	9	3	0	5	10	1	2
0	130	0	35	113	7	89	4	14	3	29	34	20	102	1	8	39	33	33	62	35	2	25	1	20	4	1	3	5	2	26	113	95	70	8	12	45	14	95	88	5	75	6	73	3	0	5	8	23	2
0	146	85	0	123	33	100	8	28	23	0	16	10	57	4	5	10	11	21	1	72	81	3	1	35	7	1	2	21	13	5	125	39	68	8	64	45	1	92	83	2	10	22	41	1	0	21	14	2	2
0	31	17	0	26	23	9	8	18	24	21	8	19	23	4	18	20	6	5	18	23	4	12	1	24	14	12	4	1	2	5	12	22	1	8	10	23	1	14	6	10	9	6	1	3	0	17	5	8	4
0	122	47	0	108	106	69	8	33	29	0	16	10	98	9	53	39	11	49	1	72	79	3	1	35	8	1	29	11	2	15	5	90	68	8	15	33	20	89	83	2	73	22	124	1	0	21	14	1	2
0	193	0	43	155	149	124	7	1	23	88	10	79	137	23	62	13	45	4	67	14	3	3	32	109	58	49	2	1	2	30	160	128	32	5	15	105	66	24	15	2	93	86	6	2	0	5	2	1	2
0	31	17	0	26	23	9	8	18	24	21	8	19	23	4	18	20	6	5	18	23	4	12	1	24	14	12	4	1	2	5	12	24	1	8	10	23	1	14	6	10	9	6	1	3	0	17	5	8	4
23	0	45	0	67	65	13	5	26	3	9	1	42	63	1	34	51	11	7	1	58	53	5	15	56	2	1	6	2	17	0	76	16	46	1	2	56	9	63	54	2	48	6	68	1	0	5	17	1	2
0	3	0	3	0	4	3	3	3	4	3	2	3	3	2	3	3	3	3	2	3	3	3	1	3	3	2	3	1	1	0	3	3	3	1	3	3	1	3	3	3	3	4	23	3	0	3	3	1	2
3	0	19	0	35	30	24	8	3	3	25	10	12	32	15	3	24	13	22	23	14	22	3	1	18	6	7	10	4	6	6	33	31	14	14	24	6	4	33	17	1	15	17	3	9	0	1	12	9	2
0	140	81	0	79	48	98	7	3	7	64	1	13	108	6	13	37	39	55	14	96	88	3	30	1	7	3	1	3	2	5	19	101	1	3	16	86	51	101	3	2	16	5	20	3	0	27	8	1	2
0	158	95	0	130	132	3	47	64	80	70	43	72	119	6	63	6	39	4	7	105	3	8	1	97	46	1	1	1	2	5	139	114	32	3	17	86	6	116	96	2	89	5	8	2	0	27	3	6	2
0	175	98	0	140	140	44	4	68	97	77	54	3	126	6	19	3	49	59	14	112	103	3	1	103	3	1	6	1	2	28	149	122	1	1	17	98	6	7	62	2	7	1	2	4	0	37	1	27	2
0	115	101	0	0	141	113	4	70	103	83	18	3	129	39	29	74	11	6	76	115	104	5	35	104	7	31	48	1	2	17	150	67	32	3	73	6	2	124	100	1	93	77	14	4	0	64	45	2	2
0	155	92	0	127	129	15	10	1	23	0	10	9	117	9	62	77	43	30	67	102	4	5	32	95	7	1	2	1	1	6	136	112	32	1	12	11	31	24	28	6	8	5	6	2	0	59	2	12	2
0	187	108	0	150	145	44	58	46	14	0	55	25	50	20	67	88	0	6	81	120	111	32	1	108	57	1	49	25	2	29	156	126	10	8	75	3	1	131	91	2	92	6	97	28	0	66	13	1	3
0	7	4	0	5	7	3	6	6	7	5	4	4	6	4	6	2	6	5	5	6	6	3	3	6	5	1	4	4	2	4	6	6	5	4	6	3	1	6	6	6	6	1	31	1	0	5	5	1	1
0	38	0	13	33	9	7	4	8	1	10	6	22	30	6	22	23	11	20	7	7	21	3	4	8	3	1	14	5	2	5	8	28	22	6	7	29	1	31	28	2	7	5	39	2	0	19	14	2	2
0	175	98	0	140	140	44	4	68	97	80	54	3	126	6	19	3	49	59	75	112	103	3	1	103	3	1	6	1	2	28	149	122	1	1	17	98	6	7	62	2	7	1	2	4	0	37	1	1	2
0	191	0	25	60	9	9	4	8	1	10	1	22	1	6	8	7	14	4	28	7	21	3	1	8	3	1	6	3	2	5	159	52	2	6	38	12	8	57	28	2	7	8	44	1	0	68	7	1	2
0	22	12	0	19	21	12	4	14	3	16	8	14	2	6	14	13	11	14	7	15	15	3	7	8	12	9	3	3	2	8	17	19	15	1	12	18	13	21	18	2	17	6	53	3	0	13	3	1	2
0	115	101	0	0	141	113	4	70	103	83	18	3	129	39	29	74	11	6	76	115	104	5	35	28	7	31	48	1	2	17	150	67	32	3	73	6	2	124	100	1	93	77	14	4	0	63	45	2	2
0	147	88	0	12	51	101	50	63	1	67	1	71	7	35	13	10	1	21	6	12	14	28	8	92	3	46	3	2	27	22	127	107	80	1	6	10	54	106	9	25	8	66	51	1	0	56	8	1	2
0	31	17	0	26	23	9	8	18	24	21	8	19	23	4	18	20	6	5	18	23	4	12	1	24	14	12	4	1	2	5	12	22	1	8	10	23	1	14	6	10	9	6	1	3	0	17	5	8	4
0	10	4	0	132	7	3	27	65	3	5	43	73	121	6	64	10	14	6	1	106	98	30	1	98	3	50	2	1	2	5	128	115	12	51	2	54	58	32	97	28	7	44	7	2	0	5	10	1	2
0	111	0	32	95	18	79	33	56	7	17	1	6	56	1	8	6	24	12	1	33	70	3	1	71	7	1	3	3	2	0	100	56	2	8	2	30	14	61	20	2	21	6	28	14	0	5	25	1	2
0	48	27	0	43	36	31	6	3	11	0	20	12	40	2	3	33	4	27	14	36	31	5	1	36	5	14	7	1	10	5	43	40	32	20	28	23	21	42	35	12	25	1	84	3	0	11	3	6	5
0	181	102	0	143	143	118	56	46	7	84	51	76	9	1	18	10	11	6	79	116	105	3	36	106	7	3	2	1	2	3	152	124	50	3	74	101	22	127	57	9	10	5	33	3	0	1	2	6	15
0	36	0	11	31	27	23	7	22	11	23	14	21	28	10	10	22	4	6	21	15	3	3	1	28	16	1	13	4	1	5	29	27	12	10	20	27	6	30	27	1	23	6	63	1	0	13	14	6	2
35	0	66	0	99	97	80	16	12	60	0	43	4	10	10	36	35	3	46	14	78	73	5	26	72	40	1	2	3	2	5	104	81	12	4	16	1	8	85	76	23	7	50	123	3	0	11	3	1	2
0	128	0	28	115	37	68	10	3	67	31	10	62	101	1	44	25	22	6	7	50	84	3	1	8	45	1	3	1	2	17	114	94	32	36	50	82	1	94	57	2	61	55	17	2	0	37	8	2	2
0	153	0	5	10	127	3	4	33	7	42	9	22	116	10	8	13	11	6	28	54	2	7	5	11	11	1	2	1	2	0	134	15	45	1	31	91	32	16	67	1	46	34	9	1	0	6	10	1	2
0	114	0	9	100	47	9	4	17	14	31	1	20	26	1	8	13	11	18	32	19	24	9	1	20	7	19	2	5	2	5	55	47	21	8	12	9	14	86	40	2	21	6	18	2	0	5	3	1	2
0	79	47	0	68	68	53	35	42	3	0	32	44	1	1	36	53	11	21	10	8	55	3	1	38	8	1	3	5	3	21	78	60	49	24	42	45	8	65	56	5	49	38	29	1	0	21	14	7	2
0	121	9	0	107	94	27	41	26	3	0	8	4	97	31	52	68	11	7	14	83	78	3	24	79	3	1	35	2	2	25	75	89	67	43	58	80	47	20	82	2	72	6	5	3	0	5	14	8	2
0	124	71	0	109	109	9	42	2	3	0	1	4	99	9	16	6	4	1	17	85	80	3	1	20	43	33	37	1	2	22	94	92	1	3	59	81	34	32	3	2	6	6	7	3	0	5	1	1	2
0	47	26	0	42	35	19	23	31	29	0	16	25	19	9	5	32	11	6	1	35	30	15	1	35	8	1	2	11	3	15	42	39	29	19	15	36	20	41	34	2	8	22	110	3	0	21	14	1	2
0	198	110	0	153	153	18	4	74	7	91	34	83	90	1	19	2	14	50	1	125	116	5	1	13	3	54	3	3	2	31	26	131	2	1	12	24	9	139	28	2	99	6	77	4	0	5	14	12	2
40	0	77	0	0	115	93	7	36	3	0	24	63	65	33	51	70	36	53	3	90	54	26	1	86	5	17	42	1	13	0	77	98	74	3	17	84	48	33	89	2	78	59	3	23	0	6	38	24	2
0	54	30	0	48	7	33	11	34	11	0	23	5	44	1	10	37	3	4	29	15	33	16	1	39	2	1	2	1	2	9	48	42	4	3	32	41	8	45	14	7	7	23	21	3	0	5	1	1	2
29	0	21	0	36	31	26	22	25	27	27	10	7	33	9	19	19	19	4	24	29	13	3	1	30	3	1	2	1	2	0	34	33	25	1	25	27	2	35	6	2	17	19	22	8	0	19	17	10	2
0	14	10	0	13	15	11	4	0	13	8	8	10	12	1	11	11	10	8	10	4	13	3	1	14	9	7	2	2	2	0	13	12	11	8	11	12	9	13	13	7	11	6	101	6	0	9	1	4	2
20	0	33	0	54	50	3	8	38	3	0	25	35	54	15	8	43	11	1	34	46	40	9	1	1	5	1	2	1	1	6	59	19	32	27	37	45	2	52	4	1	35	26	4	3	0	17	1	13	1
0	93	0	26	76	80	46	30	48	11	6	18	3	74	27	3	3	4	6	47	69	62	3	1	7	5	1	1	1	1	0	73	50	53	1	7	3	1	73	62	1	3	4	15	3	0	27	28	6	2
0	30	17	0	25	24	22	17	19	23	21	8	18	24	12	19	2	4	5	19	24	4	3	8	26	13	7	3	8	2	11	26	23	20	8	19	24	1	20	6	2	19	6	5	3	0	5	8	7	2
0	15	0	4	14	16	12	11	11	14	9	9	8	13	7	8	12	11	9	11	12	13	3	1	15	10	8	9	5	4	0	14	13	12	3	12	13	10	14	14	2	8	6	1	1	0	5	1	1	2
46	0	116	0	4	6	128	5	2	43	18	1	25	64	1	23	5	5	1	1	128	53	3	2	5	4	4	2	2	2	3	59	16	47	3	2	5	3	145	108	5	5	6	13	1	0	5	4	3	2
0	128	0	28	114	37	68	10	3	3	31	10	1	101	1	44	25	22	6	7	50	84	3	1	8	5	1	3	1	2	17	114	94	32	36	50	82	1	94	86	2	61	55	17	2	0	37	8	2	2
0	140	81	0	79	48	98	7	3	7	64	1	13	108	6	13	37	39	55	14	96	88	3	30	1	7	3	1	3	2	5	19	101	1	3	16	86	51	101	3	2	16	5	20	3	0	27	8	1	2
0	123	70	0	42	107	87	8	6	3	0	1	4	19	1	54	32	4	28	1	84	13	3	28	80	6	1	36	3	2	5	112	91	69	8	2	12	2	90	84	2	11	53	72	3	0	5	1	8	2
0	1	0	1	1	1	1	1	1	1	1	1	1	1	1	1	1	1	1	1	1	1	1	1	1	1	1	1	1	1	1	1	1	1	1	1	1	1	1	1	1	1	1	30	1	0	1	1	1	1
0	147	88	0	12	51	101	50	63	1	67	1	71	7	35	13	10	1	21	6	12	91	28	8	92	3	46	3	2	27	22	127	107	80	1	6	10	54	106	9	25	8	66	51	1	0	56	8	1	2
0	196	0	8	1	21	9	16	8	14	9	57	4	21	9	20	13	11	17	20	21	113	7	1	20	10	1	2	1	8	6	25	15	93	1	32	22	9	26	24	5	10	6	27	1	0	5	8	1	2
0	179	35	0	142	142	117	55	58	1	23	23	72	42	10	8	85	11	6	78	5	13	9	1	105	10	1	3	13	2	5	151	5	12	53	12	100	28	125	3	5	94	79	135	18	0	6	8	7	2
0	55	0	18	1	25	9	4	35	14	9	23	20	47	1	20	13	11	18	30	19	35	7	1	40	15	1	2	5	2	5	50	25	21	24	12	9	15	46	40	2	21	6	112	3	0	5	20	1	6
0	158	95	0	130	132	108	47	64	89	71	43	72	119	6	63	6	39	4	7	105	3	8	1	97	55	1	0	1	2	5	139	114	32	3	17	86	6	116	96	2	89	5	8	2	0	27	3	6	2
0	3	0	3	0	4	3	3	3	3	3	2	3	3	2	3	3	3	3	2	3	3	3	1	3	3	2	3	1	1	0	3	3	3	1	3	3	1	3	3	3	3	4	23	3	0	3	3	1	2
0	158	95	0	130	132	3	47	64	79	69	43	72	119	6	63	6	39	4	7	105	3	8	1	97	46	1	1	1	2	5	139	114	32	3	17	86	6	116	96	2	89	5	8	2	0	27	3	6	2
0	147	88	0	12	51	101	50	63	1	67	1	71	7	35	13	10	1	21	6	12	14	28	8	92	3	46	3	2	27	22	127	107	80	1	6	10	54	106	9	25	8	66	51	1	0	56	8	1	2
0	128	0	28	114	37	68	10	3	3	31	10	1	101	1	44	25	22	6	7	50	84	3	1	8	5	1	3	1	2	17	114	94	32	36	50	82	1	94	86	2	61	55	17	2	0	37	8	2	2
0	102	0	29	85	89	73	36	52	54	53	41	53	82	6	42	60	17	4	17	14	68	8	21	67	38	34	30	1	2	5	95	75	59	37	53	68	8	77	69	2	64	5	34	1	0	41	29	17	2
0	150	37	0	34	124	62	10	32	3	16	1	8	31	9	49	76	41	33	66	99	58	3	2	94	14	22	2	4	28	6	131	109	2	1	66	90	56	20	3	25	17	36	5	3	0	5	6	1	2
0	128	0	28	114	37	68	10	3	3	31	10	1	101	1	44	25	22	6	7	50	84	3	1	8	5	1	3	1	2	17	114	94	32	36	50	82	1	94	86	2	61	55	17	2	0	37	8	2	2
0	52	0	5	46	40	3	25	33	11	29	22	4	26	10	8	6	11	12	28	39	2	7	1	38	21	1	2	1	2	0	47	15	29	1	31	39	6	16	38	2	2	1	9	3	0	5	10	1	2
0	1	0	1	1	1	1	1	1	1	1	1	1	1	1	1	1	1	1	1	1	1	1	1	1	1	1	1	1	1	1	1	1	1	1	1	1	1	1	1	1	1	1	30	1	0	1	1	1	1
18	0	33	0	54	50	3	8	38	3	0	25	35	54	15	8	46	11	1	34	46	43	17	1	1	5	1	2	1	1	6	59	19	32	28	37	47	2	52	4	1	37	26	4	3	0	17	22	13	1
0	166	0	3	0	17	109	53	57	11	73	18	53	35	1	3	3	17	6	7	108	99	3	5	99	7	1	1	2	1	0	142	67	29	1	72	94	6	118	15	2	56	4	36	3	0	6	43	6	2
36	0	0	33	1	99	3	10	9	23	55	1	6	3	1	20	10	13	47	13	79	74	3	1	74	7	40	1	1	1	0	105	83	23	1	57	76	42	73	57	1	69	5	15	3	0	1	8	22	2
0	182	104	0	144	130	5	4	38	106	52	1	7	130	9	8	23	42	12	17	117	106	4	2	56	10	1	3	1	2	25	153	19	88	3	2	17	22	128	16	9	39	6	37	1	0	5	1	3	2
0	28	0	8	1	21	9	16	17	14	9	1	4	21	9	16	13	11	17	16	21	20	7	1	20	10	1	2	5	8	6	25	15	12	1	12	22	9	26	24	5	10	6	27	1	0	5	8	1	2
0	107	64	0	91	94	4	10	55	3	0	23	55	85	9	5	63	11	12	56	76	69	3	24	6	7	1	32	1	1	6	5	78	12	8	2	71	1	80	72	22	65	1	50	2	0	5	31	1	2
0	137	0	5	2	116	97	4	26	11	11	18	64	107	1	57	13	11	6	28	91	2	7	5	87	11	1	3	1	2	0	120	15	2	1	31	18	9	98	66	7	11	60	126	3	0	5	39	6	2
0	78	43	0	65	63	12	34	44	7	14	1	25	62	4	13	3	25	4	14	56	14	3	1	54	5	3	25	3	16	20	74	57	1	3	16	14	33	20	4	2	17	5	5	15	0	32	8	6	9
0	24	0	6	20	7	18	8	6	14	1	12	4	18	1	15	2	16	1	1	18	16	9	1	20	7	10	2	6	2	9	21	10	17	3	2	19	14	22	19	2	18	6	104	1	0	5	8	7	2
0	107	64	0	91	94	4	10	55	3	0	23	55	85	9	5	63	11	12	56	76	69	3	24	6	7	1	32	1	1	6	5	78	12	8	2	71	1	80	72	22	65	1	50	2	0	5	31	1	2
0	60	0	22	52	7	13	8	26	30	1	13	4	52	1	8	42	11	12	1	43	38	9	8	20	15	1	17	3	12	9	54	37	37	8	2	45	2	40	14	7	34	6	10	11	0	5	8	1	2
0	175	98	0	140	140	44	4	68	97	80	54	3	126	6	19	3	49	59	14	112	103	3	1	103	3	1	6	1	2	28	149	122	1	1	17	98	6	7	62	2	7	1	2	4	0	37	1	1	2
0	31	17	0	26	23	9	8	18	24	21	8	19	23	4	18	20	6	5	18	23	4	12	1	24	14	12	4	1	2	5	12	22	1	8	10	23	1	14	6	10	9	6	1	3	0	17	5	8	4
8	0	22	0	0	18	9	4	3	11	29	18	3	35	1	3	3	4	23	7	30	26	3	1	32	11	1	2	1	1	0	36	34	27	18	17	15	2	37	15	1	2	1	82	3	0	5	10	11	2
0	113	0	1	91	17	4	7	8	11	6	7	4	88	1	3	3	4	6	2	9	3	3	1	44	5	1	1	1	1	0	102	7	53	1	9	9	43	10	75	1	50	1	43	2	0	6	10	1	2
0	146	9	0	123	106	69	8	2	29	0	23	10	19	9	5	39	14	21	28	72	90	3	1	35	7	1	44	11	2	15	125	39	68	8	47	87	53	92	83	2	10	6	41	1	0	55	14	1	2
0	153	0	5	10	127	3	4	33	7	42	9	22	116	10	8	13	11	6	28	54	2	7	5	11	11	1	2	1	2	0	134	15	45	1	31	91	32	16	67	1	46	34	9	1	0	6	10	1	2
0	129	0	36	92	95	90	25	17	14	38	45	25	86	1	5	2	11	51	20	87	25	3	1	82	2	13	38	1	2	0	56	10	61	3	32	72	9	24	87	6	8	56	6	3	0	51	1	1	2
0	129	0	36	92	95	90	25	17	14	38	45	25	86	1	5	2	11	51	20	87	25	3	1	82	2	13	38	1	2	0	56	10	61	3	32	72	9	24	87	6	8	56	6	3	0	51	1	1	2
0	54	30	0	48	7	33	11	34	11	0	23	4	46	1	10	37	3	4	29	100	33	16	1	39	2	1	3	1	2	9	48	19	4	3	32	41	8	45	56	7	7	23	21	3	0	5	8	1	2
0	97	0	17	1	17	3	32	33	7	9	1	51	79	10	21	13	11	6	49	54	2	7	5	7	36	1	2	5	2	0	92	15	1	8	51	64	32	16	67	2	62	34	9	1	0	6	21	1	2
0	175	98	0	140	140	44	4	68	97	77	54	3	126	6	19	3	49	59	14	112	103	3	1	103	3	1	6	1	2	28	149	122	1	1	17	98	6	7	62	2	7	1	2	4	0	37	1	27	2
0	54	30	0	48	7	34	11	34	11	0	23	4	46	1	10	37	3	29	29	15	33	16	1	39	2	1	3	1	2	9	49	42	4	3	32	41	8	45	14	7	7	23	21	3	0	5	8	1	2
0	25	0	7	21	21	9	13	15	7	17	1	6	19	1	8	6	2	4	16	19	17	3	1	2	7	1	3	5	3	0	22	21	2	8	12	20	14	23	20	2	11	6	105	1	0	5	8	1	2
46	0	116	0	4	6	128	5	2	43	18	1	25	64	1	23	5	5	1	1	128	53	3	2	5	4	4	2	2	2	3	59	5	47	3	2	5	3	5	108	5	5	6	13	1	0	5	4	3	2
14	0	33	0	54	50	3	8	38	3	0	25	35	54	15	8	43	11	1	34	46	41	9	1	1	5	1	2	1	1	6	59	19	32	27	37	45	2	52	4	1	35	26	4	3	0	17	1	13	1
46	0	116	0	4	6	128	5	2	43	18	1	25	64	1	23	5	5	1	1	128	53	3	2	5	4	4	2	2	2	3	59	5	47	3	2	5	3	5	108	5	5	6	13	1	0	5	4	3	2
0	39	18	0	34	29	12	18	23	7	24	15	16	18	1	8	5	11	21	22	27	21	8	1	20	3	13	6	1	2	12	31	29	17	8	22	30	9	32	29	7	7	6	7	3	0	5	14	1	2
6	0	19	0	35	30	24	20	3	3	25	10	12	32	15	3	24	13	22	23	14	22	3	1	18	6	7	10	4	6	6	33	31	14	15	24	6	4	33	17	1	15	18	3	9	0	1	12	5	2
0	65	35	0	57	53	41	8	6	1	23	27	27	42	6	32	2	11	31	1	5	46	3	10	47	3	1	3	13	2	5	61	21	2	29	2	49	28	20	20	2	39	6	5	14	0	5	2	7	2
0	53	0	17	47	152	32	4	6	3	9	8	82	43	1	8	1	14	61	1	12	115	3	1	110	22	16	2	1	2	9	162	41	33	8	2	40	8	40	39	13	28	88	10	1	0	5	8	7	2
0	190	0	42	30	148	46	5	3	23	6	10	3	136	2	69	3	8	6	1	102	4	5	1	7	5	1	3	1	1	0	158	7	92	5	2	104	1	135	28	1	98	25	16	2	0	67	10	1	2
0	42	0	14	37	21	27	4	26	7	28	8	24	34	17	8	28	11	6	7	27	25	3	1	31	5	1	15	10	1	0	35	7	26	8	26	31	2	36	14	1	11	6	64	3	0	11	3	1	2
0	196	0	8	1	21	9	16	8	14	9	57	4	21	9	20	13	11	17	20	21	20	7	1	20	10	1	2	1	8	6	25	15	93	1	32	22	9	26	24	5	10	6	27	1	0	5	8	1	2
3	0	19	0	35	30	24	8	3	3	25	10	12	32	15	3	24	13	22	23	14	22	3	1	18	18	7	10	4	6	6	33	31	14	14	24	6	4	33	17	11	15	17	3	9	0	1	12	9	2
0	50	29	0	1	38	9	11	26	3	33	21	27	42	1	8	35	11	1	22	38	33	5	8	20	3	9	6	1	2	16	45	25	1	21	22	38	23	20	37	2	10	6	5	3	0	23	6	1	2
0	31	17	0	26	23	9	8	18	24	21	8	19	23	4	18	20	6	5	18	23	4	13	1	24	14	12	4	1	2	5	12	22	1	8	10	23	1	14	6	10	9	6	1	3	0	17	5	8	4
0	7	4	0	5	7	3	6	6	7	5	4	4	6	4	6	2	6	5	5	6	6	3	3	6	5	1	4	4	2	4	6	6	5	4	6	3	1	6	6	6	6	1	31	1	0	5	5	1	1
0	126	0	5	10	17	3	45	33	7	42	9	22	13	10	19	13	4	6	28	54	2	7	5	11	11	1	2	1	2	0	119	15	45	1	62	64	32	97	67	2	46	34	19	1	0	6	10	1	2
0	142	0	11	23	51	3	7	22	11	31	10	16	111	1	12	23	4	6	2	41	3	3	1	28	7	1	11	4	1	17	29	102	41	1	35	27	6	7	27	1	38	63	2	2	0	25	14	6	2
0	26	15	0	22	19	19	14	16	7	18	13	16	9	11	13	2	11	15	14	20	18	10	8	22	3	3	2	2	1	5	23	10	1	3	16	21	1	24	21	5	8	6	6	3	0	15	6	1	2
0	190	0	42	30	148	46	5	3	23	6	10	3	136	2	69	3	8	6	1	102	4	5	1	7	5	1	3	1	1	0	158	7	92	5	2	104	1	135	28	1	98	25	16	2	0	67	10	1	2
14	0	33	0	54	50	3	8	38	3	0	25	35	54	15	8	43	11	1	34	46	40	9	1	1	5	1	2	1	1	6	59	19	32	27	37	45	2	52	4	1	35	26	4	3	0	17	1	13	1
0	42	0	14	37	21	27	4	26	7	28	8	24	34	17	8	27	11	6	7	27	24	3	1	31	5	1	15	10	1	0	35	7	26	8	26	31	2	36	14	1	11	6	64	3	0	11	3	1	2
0	126	0	32	112	18	88	33	6	7	17	1	6	26	1	8	6	14	1	1	33	83	3	1	34	7	1	6	3	2	0	56	25	21	8	2	13	14	93	20	2	11	12	47	1	0	5	1	1	2
0	85	52	0	74	74	12	4	26	46	47	29	16	70	9	39	6	13	37	37	63	60	3	1	7	5	30	22	1	2	6	84	65	52	3	34	58	1	14	59	12	55	42	1	19	1	35	21	1	2
0	106	61	0	89	92	75	7	8	56	0	18	12	0	2	44	3	13	4	55	73	36	5	23	68	6	36	1	1	10	0	97	76	52	20	44	69	40	78	71	9	24	4	25	4	0	44	30	18	2
0	31	17	0	26	23	9	8	18	24	21	8	19	23	4	18	20	6	5	18	23	4	12	1	24	14	12	4	1	2	5	12	22	1	8	10	23	1	14	6	10	9	6	1	3	0	17	5	8	4
0	57	0	21	50	27	3	7	22	11	31	8	30	49	17	10	22	4	6	2	41	3	3	1	28	16	1	13	4	1	5	52	44	26	10	35	27	6	48	27	1	31	6	40	2	0	25	2	6	2
0	154	0	39	0	128	106	12	3	77	68	10	1	115	36	3	3	17	4	7	101	96	29	1	7	5	48	1	1	1	5	135	26	83	1	17	1	1	113	15	1	43	20	95	3	0	27	41	12	2
0	175	98	0	140	140	44	4	68	97	77	54	3	126	6	19	84	49	59	14	112	103	3	1	103	3	1	6	1	2	28	149	122	1	1	17	98	6	7	62	2	91	1	2	4	0	37	1	27	2
0	175	98	0	140	140	44	4	68	99	77	54	3	126	6	19	3	49	59	14	112	103	3	1	103	3	1	6	1	2	28	149	122	1	1	17	98	6	7	62	2	7	1	2	4	0	37	1	27	2
0	99	58	0	82	86	15	10	12	3	52	9	52	80	4	18	20	6	22	50	15	13	3	1	20	37	7	7	1	10	5	93	74	45	5	15	52	37	76	38	2	10	46	12	2	0	5	17	8	2
0	140	81	0	79	48	98	47	3	7	64	1	13	108	6	13	72	39	4	14	96	88	3	30	1	7	3	1	3	2	5	19	101	1	3	16	86	51	101	3	2	16	5	20	3	0	27	8	7	14
0	45	0	14	134	21	12	4	26	7	28	8	10	13	1	8	6	11	6	7	27	25	3	1	31	5	1	10	1	1	0	143	118	26	3	26	31	22	119	14	1	11	6	57	3	0	11	25	1	2
0	107	64	0	91	94	4	10	55	3	0	23	55	85	9	5	63	11	12	56	76	69	3	24	6	7	1	32	1	1	6	5	78	12	8	2	71	1	80	72	22	65	1	50	2	0	5	31	1	2
0	10	4	0	132	7	3	27	65	3	5	43	73	121	6	64	10	14	6	1	106	98	30	1	98	3	50	2	1	2	5	128	115	12	51	2	54	58	32	97	28	7	44	7	2	0	5	10	1	2
0	31	17	0	27	23	9	8	18	24	21	8	19	23	4	18	20	6	5	18	23	4	12	1	24	14	12	4	1	2	5	12	22	1	8	10	23	1	14	6	10	9	6	1	3	0	17	5	8	4
0	54	30	0	48	7	33	11	34	11	0	23	5	45	1	10	37	3	4	29	15	33	16	1	39	2	1	2	1	2	9	48	42	4	3	32	41	8	45	14	7	7	23	21	3	0	5	1	1	2
0	26	15	0	22	19	19	14	16	7	18	13	16	9	11	13	2	11	15	14	20	18	10	8	22	3	3	2	2	1	5	23	10	1	3	16	21	1	24	22	5	8	6	6	3	0	15	6	1	2
0	85	52	0	74	74	12	4	26	49	47	29	16	70	9	39	6	13	37	37	63	60	3	18	7	24	30	22	1	2	6	84	65	52	3	34	58	1	14	59	12	55	42	1	19	1	35	27	1	2
29	0	21	0	36	31	26	22	25	27	27	10	7	33	9	19	19	19	4	24	29	13	3	1	30	3	1	2	1	2	0	34	33	25	1	25	27	2	35	6	2	17	19	22	8	0	19	17	10	2
29	0	21	0	36	31	26	22	25	27	27	10	7	33	9	19	19	19	4	24	29	13	3	1	30	3	1	2	1	2	0	34	33	25	1	25	27	2	35	6	2	17	19	22	8	0	19	17	10	2
0	175	98	0	140	140	44	4	68	97	77	54	3	126	6	19	3	49	59	14	112	103	3	1	103	3	1	6	1	2	28	149	122	1	1	17	98	6	7	62	2	7	1	2	4	0	37	1	27	2
0	115	67	0	103	101	82	7	18	64	0	16	58	91	30	49	66	4	48	59	80	4	5	27	75	41	41	3	18	2	5	107	85	12	41	15	78	44	33	80	1	70	51	3	8	0	47	1	1	2
0	31	17	0	29	23	22	8	20	3	21	8	19	23	4	18	19	17	5	18	22	4	3	8	24	3	12	4	1	2	5	12	10	1	8	10	25	1	27	6	6	9	6	106	3	0	18	5	1	4
0	198	110	0	153	153	18	4	74	7	91	34	83	90	1	19	2	14	50	1	125	116	5	1	13	3	54	3	3	2	31	26	134	2	1	12	107	9	139	28	2	99	6	77	4	0	5	14	12	2
0	172	97	0	137	18	110	4	1	3	76	53	74	125	1	49	1	14	58	70	111	102	3	1	102	3	1	3	22	2	3	146	16	87	8	51	96	1	123	16	8	7	72	134	1	0	5	14	1	2
3	0	19	0	35	30	24	8	3	26	25	10	23	32	15	3	24	13	22	23	14	22	3	1	18	6	7	10	9	6	6	33	31	14	5	24	6	4	33	17	1	15	17	3	9	0	1	12	1	2
0	96	57	0	79	85	69	4	3	11	51	40	32	78	1	8	6	11	12	48	33	2	3	5	43	11	1	3	3	2	0	91	73	29	24	22	62	36	61	66	2	11	6	28	1	0	5	14	6	2
0	9	6	0	8	9	7	1	8	9	6	6	6	8	6	5	7	7	4	7	7	9	3	4	8	3	1	6	1	2	5	8	8	7	6	7	7	1	8	9	2	8	8	26	2	0	6	7	1	2
0	68	0	13	60	9	3	4	8	3	1	13	22	15	6	5	1	11	4	28	7	21	3	4	8	3	1	6	3	2	5	66	51	22	6	12	50	1	14	28	2	7	8	1	2	0	5	7	1	2
0	158	95	0	130	132	3	47	64	11	69	43	72	119	6	63	6	39	4	7	105	3	8	1	97	46	1	1	1	2	5	139	114	32	3	17	86	6	116	96	2	89	5	8	2	0	27	3	6	2
0	91	55	0	0	77	46	7	22	43	0	35	48	73	6	40	6	27	41	46	67	61	3	1	62	3	31	6	16	19	5	87	68	54	3	44	24	6	72	57	2	50	6	55	1	1	1	6	6	11
0	67	37	0	59	55	4	29	42	3	37	1	38	57	6	5	6	11	2	36	50	15	18	2	50	25	23	2	3	3	5	64	5	15	3	20	13	3	56	4	17	41	30	66	1	0	5	24	1	8
31	0	0	27	0	82	64	4	50	52	49	38	15	76	10	2	18	17	6	7	17	64	8	1	64	5	1	28	1	1	0	90	7	57	1	27	61	1	74	63	20	58	44	24	3	0	6	1	6	12
0	158	95	0	130	132	3	47	64	11	69	43	72	119	6	63	6	39	4	7	105	3	8	1	97	46	1	1	1	2	5	139	114	32	3	17	86	6	116	96	2	89	5	8	2	0	27	3	6	2
0	93	0	26	76	80	46	30	48	11	6	37	3	75	27	3	3	4	6	47	69	62	3	1	7	5	1	1	1	1	0	73	50	53	35	46	3	1	73	62	1	3	4	15	3	0	27	28	6	2
0	54	30	0	48	7	33	11	34	11	0	23	4	46	1	10	37	3	4	29	15	33	16	1	39	2	1	3	1	2	9	48	42	4	3	32	41	8	45	14	7	29	23	21	3	0	5	8	1	2
0	175	98	0	140	140	44	4	68	97	77	54	3	126	6	19	3	49	59	14	112	103	3	1	103	3	1	6	1	2	28	149	122	1	1	17	98	6	7	62	2	7	74	2	4	0	37	1	27	2
0	158	95	0	130	132	3	47	64	11	69	43	72	119	6	63	6	39	4	7	105	3	8	1	97	46	1	1	1	2	5	139	114	32	3	17	86	6	116	96	2	89	5	8	2	0	27	3	6	2
0	73	42	0	63	62	45	31	14	42	0	30	38	61	6	8	1	11	33	38	5	51	3	14	20	27	26	2	3	2	5	72	55	44	8	32	53	1	60	52	2	45	6	45	8	0	5	2	7	2
26	0	51	0	73	71	56	4	26	3	46	34	25	69	1	38	54	14	21	44	62	59	4	7	60	32	1	2	4	2	5	83	64	12	34	42	37	8	69	58	6	6	41	119	3	0	5	14	1	2
4	0	19	0	35	30	24	21	3	3	25	10	12	32	15	3	24	13	22	23	14	22	3	1	18	6	7	10	4	6	6	33	31	14	15	24	6	4	33	17	1	15	18	3	9	0	1	12	5	2
0	93	0	26	76	79	61	30	48	50	6	36	3	74	27	3	3	4	42	47	69	62	3	1	7	5	1	1	1	1	0	73	50	53	1	45	3	1	73	62	1	57	4	15	3	0	27	28	6	2
0	115	101	0	0	141	115	4	70	103	83	18	3	129	39	29	74	11	6	76	115	104	5	35	28	7	31	48	1	2	17	150	67	32	3	73	6	2	124	100	1	93	77	14	4	0	63	45	2	2
0	182	104	0	144	130	5	4	38	107	52	1	7	130	9	8	23	42	12	80	117	2	4	2	56	10	1	3	1	2	25	153	19	88	3	2	17	22	128	16	9	39	6	37	1	0	5	1	3	2
36	0	0	33	1	99	3	10	9	23	55	1	6	3	1	20	10	13	47	13	79	74	3	1	74	7	40	1	1	1	0	105	83	23	1	57	76	42	73	57	1	69	5	15	3	0	1	8	22	2
0	10	4	0	132	7	3	27	65	3	5	43	73	121	6	64	10	14	6	1	106	98	30	1	98	3	50	2	1	2	5	128	115	12	51	2	54	58	32	97	28	7	44	7	2	0	5	10	1	2
0	93	0	26	76	80	46	30	48	11	6	18	3	74	27	3	3	4	6	47	69	62	3	1	7	5	1	1	1	1	0	73	50	53	1	7	3	1	73	62	1	3	4	15	3	0	27	28	6	2
0	115	101	0	0	141	113	4	70	103	83	18	3	129	39	29	74	11	6	76	115	104	5	35	28	7	31	48	1	2	17	150	67	32	3	73	6	2	124	100	1	93	77	14	4	0	63	45	2	2
0	45	0	14	134	21	12	4	26	7	28	8	10	13	1	8	6	11	6	7	27	100	3	1	31	5	1	10	1	1	0	143	118	26	3	26	31	22	119	14	1	11	6	57	3	0	11	25	1	2
14	0	33	0	54	50	39	8	38	3	0	25	35	54	15	8	43	11	1	34	46	40	9	1	1	5	1	2	1	1	6	59	19	32	27	37	45	2	52	4	1	35	26	4	3	0	17	1	13	1
0	172	97	0	137	18	110	4	1	3	76	53	74	47	1	49	1	14	58	70	111	102	3	1	102	3	1	3	3	2	3	146	16	86	8	51	96	1	122	16	8	7	72	58	1	0	5	14	1	2
0	140	81	0	79	48	98	47	3	7	64	1	13	108	6	13	72	39	4	14	96	88	3	30	1	7	3	1	3	2	5	19	101	1	3	16	86	51	101	3	2	16	5	20	3	0	27	8	7	14
42	0	79	0	0	115	93	7	36	3	0	24	63	65	33	51	70	37	53	3	90	54	5	1	86	5	17	42	1	13	0	77	98	74	3	17	84	48	33	89	2	79	59	3	4	0	6	38	24	2
33	0	0	27	0	82	66	4	50	52	49	10	15	76	10	2	18	17	6	7	17	64	8	1	65	5	1	28	1	1	0	90	7	54	1	27	61	1	74	63	20	58	44	24	3	0	6	1	6	12
0	115	103	0	0	141	113	4	70	103	83	18	3	129	39	29	74	11	6	76	115	104	5	35	28	7	31	48	1	2	17	150	67	32	3	73	6	2	124	100	1	93	77	14	4	0	63	45	2	2
0	146	85	0	123	106	100	8	33	23	0	16	10	57	4	5	10	11	21	1	72	81	3	1	35	7	1	44	21	13	5	125	39	68	8	64	45	1	92	83	2	10	22	41	1	0	21	14	2	2
0	18	11	0	16	18	12	4	13	3	12	1	11	15	1	8	14	12	12	12	12	13	5	6	17	3	9	3	1	2	5	17	16	1	3	14	16	1	18	16	8	14	5	80	8	0	11	11	1	3
0	80	48	0	69	69	54	10	8	45	0	10	45	66	6	29	18	17	4	42	61	56	11	1	57	7	1	27	1	18	22	79	61	12	3	16	57	2	66	57	2	50	39	11	17	0	33	2	6	2
0	144	84	0	0	121	40	7	62	75	0	35	1	112	6	61	74	27	1	31	67	36	3	1	84	49	31	2	1	23	5	116	68	54	46	36	24	6	104	92	2	50	6	91	2	0	53	40	2	2
14	0	33	0	54	50	3	8	38	3	0	25	35	54	15	8	43	11	1	34	47	40	9	1	1	5	1	2	1	1	6	59	19	32	27	37	45	2	52	4	1	35	26	4	3	0	17	1	13	1
0	36	0	11	31	27	23	7	22	11	23	14	21	28	10	10	22	4	6	21	15	3	3	1	28	16	1	13	4	1	5	29	27	12	10	20	27	6	30	27	1	23	6	63	1	0	13	15	6	2
3	0	19	0	35	30	24	8	3	3	26	10	12	32	15	3	24	13	22	23	14	22	3	1	18	6	7	10	9	6	6	33	31	24	5	24	6	4	33	17	1	15	17	3	9	0	1	12	1	2
0	13	9	0	12	14	10	10	1	12	0	1	9	11	5	5	10	9	6	9	11	12	6	1	13	3	1	2	1	2	5	12	11	1	3	10	11	8	12	12	2	8	11	100	1	0	8	8	1	2
0	3	0	3	0	4	3	3	3	3	3	2	3	3	2	3	3	3	3	2	3	3	3	1	3	3	2	3	1	1	0	3	3	3	1	3	3	1	3	3	1	3	4	23	3	0	3	3	1	2
0	80	48	0	69	69	54	10	8	45	0	10	45	66	6	29	18	17	4	42	61	56	11	1	57	7	1	27	1	18	22	79	61	12	3	16	57	2	66	57	2	50	39	11	17	0	33	2	6	2
0	119	68	0	105	19	83	35	26	66	56	1	4	94	10	50	2	32	6	60	12	18	3	8	76	3	3	6	4	2	5	109	10	65	1	34	24	45	43	81	2	71	5	32	3	0	23	6	6	12
0	183	32	0	147	81	20	57	14	108	85	21	77	15	1	49	2	3	1	39	119	28	14	37	107	2	3	2	1	2	3	154	125	90	3	22	23	63	129	101	4	95	81	38	2	0	1	1	1	10
0	57	0	21	50	27	3	7	22	11	31	8	30	49	17	10	22	4	6	2	41	3	3	1	28	16	1	13	4	1	5	52	44	26	10	35	27	6	48	27	1	31	6	40	2	0	25	2	6	2
0	43	24	0	38	33	20	10	28	3	31	9	4	18	1	25	12	14	24	1	5	27	14	1	33	4	6	2	3	2	14	38	36	30	8	27	33	14	38	31	2	10	21	109	3	0	5	1	7	2
0	64	0	23	1	52	21	8	17	3	36	13	4	18	6	25	42	5	12	1	2	45	9	1	20	7	22	2	5	2	5	60	10	42	1	2	7	1	20	45	16	7	6	5	3	0	5	1	7	2
0	28	0	8	1	21	9	16	17	14	9	1	4	22	1	17	13	11	17	16	21	20	7	1	20	10	11	2	5	8	0	25	15	12	3	12	22	9	26	24	5	10	6	27	1	0	5	8	1	2
0	80	48	0	69	69	54	10	8	45	0	10	45	66	6	29	18	17	4	42	61	56	11	1	57	7	1	27	1	18	22	79	61	12	3	16	57	2	66	57	2	50	39	11	17	0	33	2	6	2
0	98	58	0	82	86	15	10	12	3	52	9	52	80	4	18	20	6	22	50	15	13	3	1	20	37	7	7	1	10	5	93	74	45	5	15	52	37	76	38	2	10	46	12	2	0	5	17	8	2
0	46	25	0	41	1	30	4	30	11	0	19	16	39	18	27	31	20	26	26	34	29	3	4	27	20	13	3	1	2	0	41	38	16	8	14	35	19	14	33	2	10	6	1	3	0	20	14	7	2
46	0	116	0	4	6	128	5	2	43	18	1	25	64	1	23	5	5	1	1	128	53	3	2	5	4	4	2	2	2	3	59	5	47	3	2	5	3	5	108	5	5	6	13	1	0	5	4	3	2
0	74	0	5	10	17	46	32	33	7	42	9	22	13	10	8	13	11	6	39	54	3	7	5	11	11	1	2	1	2	0	73	15	45	1	31	54	32	16	53	18	46	34	9	1	0	30	10	1	2
0	108	65	0	93	95	77	4	17	14	0	8	25	86	2	45	2	11	12	57	2	25	3	1	69	39	13	2	1	12	0	56	79	61	3	32	72	9	24	40	6	66	6	6	1	0	5	14	19	2
0	80	48	0	69	69	54	10	8	45	0	10	45	66	6	29	18	17	4	42	61	56	11	1	57	7	1	27	1	18	22	79	61	12	3	16	57	2	66	57	2	50	39	11	17	0	33	2	6	2
13	0	31	0	0	48	3	8	1	31	0	10	8	26	1	3	3	17	6	33	44	3	3	12	44	5	1	22	1	13	0	57	7	3	1	15	15	6	51	42	1	3	1	54	2	0	27	21	1	2
0	87	32	0	75	75	58	11	26	47	48	1	38	72	26	8	55	14	38	32	64	2	4	2	61	33	13	2	1	2	6	85	66	10	8	37	51	22	67	39	17	28	6	49	1	0	5	1	3	2
0	31	17	0	26	23	9	8	18	24	21	8	19	23	4	18	20	6	5	18	23	4	12	1	24	14	12	4	1	2	5	12	24	1	8	10	23	1	14	6	10	9	6	1	3	0	17	5	8	4
0	31	17	0	27	23	9	8	18	24	21	8	19	23	4	18	20	6	5	18	23	4	12	1	24	14	12	4	1	2	5	12	22	1	8	10	23	1	14	6	10	9	6	1	3	0	17	5	8	4
0	79	47	0	68	68	53	35	42	3	0	32	44	1	1	36	53	11	21	10	8	55	3	1	38	8	1	3	5	3	21	78	60	49	24	42	45	8	65	56	5	49	38	29	1	0	21	14	7	2
0	115	101	0	0	141	113	4	70	103	83	18	3	129	39	29	74	11	6	76	115	104	5	35	28	7	31	48	1	2	17	150	67	32	3	73	6	2	124	100	1	93	77	14	4	0	63	45	2	2
0	190	0	42	30	148	46	5	3	23	6	10	3	136	2	69	3	8	6	1	102	4	5	1	7	5	1	3	1	1	0	158	7	92	5	2	104	1	135	28	1	98	25	16	2	0	67	10	1	2
0	83	50	0	72	68	20	4	3	3	0	34	47	68	1	37	3	11	7	43	8	55	3	1	59	8	1	3	5	2	5	31	5	51	24	42	45	8	68	56	7	53	40	118	18	0	21	3	1	2
14	0	33	0	54	50	3	8	38	3	0	25	35	54	15	8	43	11	1	34	46	40	9	1	1	5	1	2	1	1	6	59	19	32	27	37	45	2	52	4	1	35	26	4	3	0	17	1	13	1
29	0	21	0	36	31	26	22	25	27	27	10	7	33	9	19	19	19	4	24	29	13	3	1	30	3	1	2	1	2	0	34	33	25	1	25	27	2	35	6	2	17	19	22	8	0	19	17	10	2
0	49	28	0	44	37	12	24	8	3	0	21	26	41	6	16	34	14	28	27	37	32	3	1	37	4	6	18	3	2	5	44	4	10	8	29	37	22	43	36	2	26	6	32	3	0	22	8	6	2
0	190	0	42	30	148	46	5	3	23	6	10	3	136	2	69	3	8	6	1	102	4	5	1	7	5	1	3	1	1	0	158	7	92	5	2	104	1	135	28	1	98	25	16	2	0	67	10	1	2
0	193	0	43	155	149	124	7	1	111	88	10	79	137	23	62	13	45	4	67	14	3	3	32	109	58	49	2	1	2	30	160	128	32	5	15	105	66	24	15	2	93	86	6	2	0	5	2	1	2
0	52	0	5	46	40	3	25	33	11	29	22	28	26	10	8	6	11	12	28	39	2	7	1	38	21	1	2	1	2	0	47	15	29	1	31	39	6	16	38	2	2	1	9	3	0	5	10	1	2
0	147	88	0	12	51	101	50	63	1	67	1	71	7	35	13	10	1	21	6	12	14	28	8	92	3	46	3	2	27	22	127	107	80	1	6	10	54	106	9	25	8	66	51	1	0	56	8	1	2
0	175	98	0	140	140	44	4	68	97	77	54	3	126	6	19	3	49	59	14	112	103	3	1	103	3	1	6	23	2	28	149	122	1	1	17	98	6	7	62	2	7	1	2	4	0	37	1	27	2
0	98	58	0	82	86	70	10	51	3	52	9	52	80	4	18	18	6	22	50	15	13	3	1	20	37	7	7	1	10	5	87	74	45	5	15	52	37	76	38	2	10	46	12	2	0	5	17	8	13
0	175	98	0	140	140	44	4	68	97	77	54	3	126	6	19	3	49	59	14	112	103	3	1	103	3	1	6	1	2	28	149	122	1	1	17	98	6	7	62	2	7	1	2	4	0	37	1	27	2
0	106	61	0	89	92	75	7	0	57	0	18	12	84	2	44	3	13	4	55	73	36	5	23	68	6	36	1	1	10	0	97	76	52	38	44	69	40	78	71	9	24	4	25	4	0	44	30	18	2
0	4	0	3	0	4	3	3	3	3	3	2	3	3	2	3	3	3	3	2	3	3	3	1	3	3	2	3	1	1	0	3	3	3	1	3	3	1	3	3	1	3	4	23	3	0	3	3	1	2
0	115	101	0	0	141	119	4	70	103	83	18	3	129	39	29	74	11	6	76	115	104	5	35	28	7	31	48	1	2	17	150	67	32	9	73	6	2	124	100	1	93	77	14	4	0	63	45	2	2
0	38	0	13	33	9	7	4	8	1	10	6	22	30	6	22	23	11	20	7	7	21	3	4	8	3	1	14	5	2	5	8	28	22	6	7	29	1	31	28	2	7	5	39	2	0	19	14	2	2
0	131	0	28	115	37	68	10	3	3	31	10	1	103	1	44	25	22	6	7	50	84	3	1	83	5	1	3	1	2	17	114	94	32	36	50	82	1	94	57	2	61	55	17	2	0	37	8	2	2
0	49	28	0	44	37	12	24	8	3	0	21	26	41	6	16	34	14	28	27	37	32	3	1	37	4	6	3	3	2	5	44	4	10	8	29	37	22	43	36	2	26	6	32	3	0	22	8	6	2
0	10	7	0	9	11	8	8	9	10	7	1	7	9	4	8	8	8	1	8	8	10	3	1	9	7	3	7	1	2	5	9	9	8	3	8	8	5	9	10	2	7	5	61	5	0	7	6	1	2
0	12	8	0	11	13	9	9	6	3	0	1	8	10	6	10	9	1	7	6	10	11	3	1	12	8	6	2	3	2	5	11	10	10	7	6	10	7	11	9	1	10	10	52	3	0	1	1	1	2
0	165	4	0	132	7	3	27	65	3	5	43	73	121	6	64	10	14	6	1	106	98	30	1	98	3	50	2	1	2	5	128	115	12	51	2	54	58	32	97	28	7	44	7	2	0	5	10	1	2
0	173	0	3	139	127	3	7	67	3	6	18	4	18	10	2	47	48	6	71	14	8	3	1	7	5	1	3	1	2	0	148	121	3	1	17	91	1	87	28	1	60	1	35	2	2	3	1	6	1
0	26	15	0	22	19	19	14	16	7	18	13	16	9	11	13	2	11	15	14	20	18	10	8	22	3	3	2	2	1	5	23	10	1	3	16	21	1	24	21	5	8	6	6	3	0	15	6	1	2
0	190	0	42	30	148	46	5	3	23	6	10	3	136	2	69	3	8	6	1	102	4	5	1	7	5	1	3	1	1	0	158	7	92	5	2	104	1	135	28	1	98	25	16	2	0	67	10	1	2
0	185	107	0	149	69	121	4	72	109	19	35	26	105	1	29	5	14	5	14	12	109	3	1	23	10	1	1	2	2	10	24	10	54	4	10	13	9	130	23	4	96	6	136	3	0	5	2	1	2
0	175	98	0	140	140	44	4	68	102	80	54	3	126	6	19	3	49	59	14	112	103	3	1	103	3	1	6	1	2	28	149	122	1	1	17	98	6	7	62	2	7	1	2	4	0	37	1	1	2
0	126	0	5	10	17	3	45	33	7	42	9	22	13	10	19	13	4	6	28	54	2	7	5	11	11	1	2	1	2	0	119	15	45	1	62	64	32	97	67	2	46	34	19	1	0	6	10	1	2
0	128	0	28	114	37	68	10	3	3	31	10	1	101	1	44	25	22	6	7	50	84	3	1	8	5	1	3	1	2	17	114	94	32	36	50	82	1	94	86	2	61	55	17	2	0	37	8	2	2
0	190	0	42	30	148	46	5	3	23	6	10	3	136	2	69	3	8	6	1	102	4	5	1	7	5	1	3	1	1	0	158	7	92	5	2	104	1	135	28	1	98	25	16	2	0	67	10	1	2
0	183	32	0	147	81	20	57	14	108	85	21	77	15	1	49	2	3	1	39	119	28	14	37	107	2	3	2	1	2	3	154	125	90	3	22	23	63	129	101	4	95	81	38	2	0	1	1	1	10
0	172	97	0	137	18	110	4	1	3	76	53	74	47	1	49	1	14	58	70	111	102	3	1	102	3	1	3	3	2	3	146	16	86	8	51	96	1	122	16	8	7	72	58	1	0	5	14	1	2
0	53	0	17	47	152	32	4	6	3	9	8	82	43	1	8	1	14	61	1	12	115	3	1	15	22	16	2	1	2	9	162	41	33	8	2	40	8	40	39	13	28	88	10	1	0	5	8	7	2
0	108	65	0	92	95	77	4	17	14	0	8	25	86	2	45	2	11	12	57	2	25	3	1	69	39	13	2	1	12	0	56	79	61	3	32	72	9	24	40	6	66	6	6	1	0	5	14	19	2
0	42	0	14	37	21	27	4	26	7	28	8	24	34	17	8	27	11	6	7	27	23	3	1	31	5	1	15	10	1	0	35	7	26	17	26	31	2	36	14	1	11	6	64	3	0	11	3	1	2
0	128	0	28	114	37	68	10	3	3	31	10	1	101	1	44	25	22	6	7	50	84	3	1	8	5	1	3	1	2	17	114	94	32	36	50	82	1	94	86	2	61	55	17	2	0	37	8	2	2
35	0	66	0	97	97	80	16	12	60	0	43	4	89	10	36	35	3	46	14	78	73	5	26	72	40	1	2	3	2	5	103	81	12	4	16	1	8	84	78	23	7	50	46	3	0	11	3	1	2
0	57	0	21	50	27	3	7	22	11	31	8	30	49	17	10	22	4	6	2	41	3	3	1	28	16	1	13	4	1	5	52	44	26	10	35	27	6	48	27	1	31	6	40	2	0	25	2	6	2
0	80	48	0	69	69	54	10	8	45	0	10	45	66	6	29	18	17	4	42	61	56	11	1	57	7	1	27	1	18	22	79	61	12	3	16	57	2	66	57	2	50	39	11	17	0	33	2	6	2
0	10	4	0	132	7	3	27	65	3	5	43	73	121	6	64	10	14	6	1	106	98	30	1	98	3	50	2	1	2	5	128	115	12	51	2	54	58	32	97	28	7	44	7	2	0	5	10	1	2
0	31	17	0	26	23	9	8	18	24	21	8	19	23	4	18	20	6	5	18	23	4	12	1	24	14	12	4	1	2	5	12	22	1	8	10	23	1	14	25	10	9	6	1	3	0	17	5	8	4
0	30	17	0	25	24	22	17	19	23	21	8	18	24	12	19	2	4	5	19	15	4	3	8	25	13	7	3	8	2	11	26	23	20	8	19	24	1	20	6	2	20	6	5	3	0	5	8	7	2
0	140	81	0	79	48	98	7	3	7	64	1	13	108	6	13	37	39	55	14	96	88	3	30	1	7	3	1	3	2	5	19	101	1	3	16	86	51	101	3	2	16	5	20	3	0	27	8	1	2
0	54	30	0	48	7	33	11	34	11	0	23	4	46	1	10	37	3	4	29	15	33	16	1	39	2	1	3	1	2	9	48	42	4	3	32	41	8	45	56	7	7	23	21	3	0	5	8	1	2
0	166	0	3	0	17	109	53	57	11	73	18	53	35	1	3	3	17	6	7	108	99	3	5	99	7	1	47	2	1	0	142	67	29	1	72	94	6	118	15	2	56	4	36	3	0	6	43	6	2
0	128	0	28	115	37	68	10	3	67	31	10	62	101	1	44	25	22	6	7	50	84	3	1	8	5	1	3	1	2	17	114	94	32	36	50	82	1	94	57	2	61	55	17	2	0	37	8	2	2
0	118	68	0	105	19	83	35	26	7	56	1	4	94	10	50	2	32	6	60	12	18	3	8	76	3	3	6	4	2	5	109	10	65	1	34	24	45	43	81	2	71	5	32	3	0	23	6	6	12
0	5	1	0	3	5	4	4	4	2	0	3	4	4	3	4	4	4	4	3	4	4	4	1	4	4	3	3	3	2	2	4	4	4	2	4	4	2	4	4	4	4	5	78	4	0	4	3	2	2
0	182	104	0	146	130	5	4	21	107	52	1	7	130	41	8	23	42	12	17	117	107	4	2	56	10	1	3	1	2	25	153	19	89	3	2	17	22	128	16	9	39	6	37	1	0	5	1	3	2
0	81	47	0	70	39	9	11	17	41	0	21	34	67	1	18	5	14	35	32	12	57	3	16	22	31	29	6	1	2	5	80	62	50	8	12	33	34	65	6	19	51	6	29	1	0	34	6	6	10
0	181	102	0	143	143	118	56	46	7	84	51	76	9	1	18	10	11	6	79	116	105	3	36	106	7	3	2	1	2	3	152	124	50	3	74	101	22	127	57	9	10	5	33	3	0	1	2	6	15
19	0	33	0	54	50	3	8	38	3	0	25	35	54	15	8	43	11	1	34	46	40	9	1	1	5	1	2	1	1	6	59	19	32	27	37	45	2	52	4	1	35	26	4	3	0	17	1	13	1
0	85	52	0	74	72	12	4	26	3	47	29	16	70	9	39	6	13	37	37	63	60	20	1	7	5	30	22	1	2	6	84	65	52	3	34	58	1	14	59	12	55	42	1	19	1	35	21	1	2
0	30	17	0	25	24	22	17	19	23	21	8	18	24	12	19	2	4	5	19	15	4	3	8	26	13	7	3	8	2	11	26	23	20	8	19	24	1	20	6	2	19	6	5	3	0	5	8	7	2
0	166	0	3	0	17	109	53	57	11	73	18	53	35	1	3	3	17	6	7	108	99	3	5	99	7	1	1	2	1	0	142	67	29	1	72	94	6	118	15	2	56	4	36	3	0	6	43	6	2
0	166	0	3	0	17	109	53	57	11	73	18	53	35	1	3	3	17	6	7	108	99	3	5	99	7	1	1	2	1	0	142	67	29	1	72	94	6	118	15	2	56	4	36	3	0	6	43	6	2
0	88	32	0	75	75	58	11	26	47	48	1	38	72	26	8	55	14	38	32	64	2	4	2	61	33	13	2	1	2	6	85	66	10	8	37	51	22	67	39	17	28	6	49	1	0	5	1	3	2
0	184	106	0	148	1	104	15	71	14	19	1	78	131	1	16	18	1	16	17	12	108	11	38	23	10	1	3	2	1	10	155	10	18	4	18	13	1	24	23	4	6	6	6	1	0	25	13	1	2
0	104	61	0	88	92	76	7	8	55	0	18	12	84	2	44	62	13	4	54	73	36	5	23	68	6	36	1	1	20	0	97	76	52	20	44	69	40	78	71	9	24	48	25	4	0	44	30	18	2
0	140	81	0	79	48	98	7	3	7	64	1	13	108	6	13	37	39	55	14	96	88	3	30	1	7	3	1	3	2	5	19	101	1	3	16	86	51	101	3	2	16	5	20	3	0	27	8	1	2
0	115	101	0	0	141	113	4	70	103	83	18	3	129	39	29	74	11	6	76	115	104	5	35	28	7	31	48	1	2	17	150	67	32	3	73	6	2	124	100	1	93	77	14	4	0	63	45	2	2
0	67	37	0	59	55	4	29	42	3	37	1	38	57	6	5	6	11	2	36	50	15	18	2	50	25	23	2	3	3	5	64	5	15	3	20	13	3	56	4	17	41	30	66	1	0	5	24	1	8
0	114	0	9	1	47	9	8	17	61	31	1	20	26	1	8	13	11	18	32	19	25	9	1	20	7	39	2	5	2	5	55	82	21	8	12	26	14	86	40	2	21	6	18	2	0	5	3	1	2
0	119	68	0	105	19	84	35	26	65	56	1	4	94	10	50	2	32	6	60	12	18	3	8	76	3	3	6	4	2	5	109	10	66	1	34	24	45	43	81	2	71	5	32	3	0	23	6	6	12
0	128	0	28	115	37	68	10	3	67	31	10	62	101	1	44	25	22	6	7	50	84	3	1	8	45	1	3	1	2	17	114	94	32	36	50	82	1	94	57	2	61	55	17	2	0	37	8	2	2
0	175	98	0	140	140	44	4	68	97	80	54	3	126	6	19	3	49	59	75	112	103	3	1	103	3	1	6	1	2	28	149	122	1	1	17	98	6	7	62	2	7	1	2	4	0	37	1	1	2
0	183	32	0	147	81	20	57	14	108	85	21	77	15	1	49	2	3	1	39	119	28	14	37	107	2	3	2	1	2	3	154	125	90	3	22	23	63	129	101	4	95	81	38	2	0	1	1	1	10
0	52	0	5	46	40	3	25	33	11	29	22	4	26	10	8	36	11	12	28	39	2	7	1	38	21	1	19	1	2	0	47	15	29	23	31	39	6	16	38	2	2	1	9	3	0	5	10	1	2
0	146	9	0	123	106	69	8	2	29	0	23	10	19	9	5	39	14	21	28	72	90	3	1	35	7	1	44	11	26	15	125	105	68	8	47	87	53	92	83	2	10	6	41	1	0	55	14	1	2
0	81	47	0	70	39	9	11	17	41	0	21	34	67	1	18	5	14	35	32	12	57	3	16	22	31	29	6	1	2	5	81	62	50	8	12	33	34	65	6	19	51	6	29	1	0	34	6	6	10
0	186	108	0	150	145	44	58	46	14	0	55	25	50	20	67	88	0	6	81	120	111	32	1	108	57	1	49	25	2	29	156	126	10	8	75	3	1	131	91	2	92	6	97	28	0	66	13	1	3
0	154	0	39	0	128	40	12	3	6	68	10	1	115	36	3	3	17	4	7	101	96	29	1	7	5	48	1	1	1	5	135	26	83	1	17	1	1	113	15	1	43	20	95	3	0	27	41	12	2
0	91	54	0	0	78	46	7	22	43	0	35	48	73	6	40	6	27	40	46	67	61	3	1	62	3	31	6	16	19	5	87	68	54	3	44	24	6	72	57	2	50	6	55	1	1	1	6	6	11
32	0	0	27	0	82	65	4	50	52	49	10	15	76	10	2	18	17	6	7	17	64	8	1	64	34	1	28	1	1	0	90	7	57	1	27	61	1	74	63	20	59	44	24	3	0	6	1	6	12
0	175	98	0	140	140	44	4	68	98	77	54	3	126	6	19	3	49	59	14	112	103	3	1	103	3	1	6	1	2	28	149	122	1	1	17	98	6	7	62	2	7	1	2	4	0	37	1	27	2
0	114	0	9	1	150	9	60	22	14	31	1	81	26	1	8	13	11	18	39	19	114	7	1	20	59	53	2	5	2	5	96	25	21	24	12	9	15	137	40	2	21	6	140	1	0	5	3	1	2
0	62	0	6	1	47	9	4	17	14	31	1	20	26	1	8	13	11	18	32	19	39	9	5	20	7	19	21	5	2	5	56	48	21	8	12	9	14	40	40	2	21	6	10	2	0	5	3	1	2
0	175	98	0	140	140	44	4	68	97	77	54	3	126	6	19	3	49	59	14	112	103	3	1	103	3	1	6	1	2	28	149	122	1	1	17	98	6	7	62	2	7	1	2	4	0	37	1	27	2
0	99	58	0	82	86	15	10	12	3	52	9	52	80	4	18	20	6	22	50	15	13	3	1	20	37	7	7	1	10	5	93	74	45	5	15	52	37	76	38	2	10	46	12	2	0	5	17	8	2
0	150	91	0	12	91	98	11	8	11	0	50	4	46	9	10	37	3	35	53	15	21	3	31	27	22	1	3	1	2	6	130	42	4	43	15	41	5	45	14	7	8	11	21	3	0	58	8	1	2
0	76	0	25	21	18	47	33	6	7	43	1	41	21	1	8	6	24	12	1	55	52	3	1	2	7	1	3	3	2	0	25	56	2	8	41	55	14	61	20	5	47	6	28	14	0	5	25	1	2
46	0	116	0	4	6	128	5	2	43	18	1	25	64	1	23	5	5	1	1	128	53	3	2	5	4	4	2	2	2	3	59	5	47	3	2	5	3	5	108	5	5	6	13	1	0	5	4	3	2
0	7	4	0	5	7	3	6	6	7	5	4	4	6	4	6	2	6	5	5	6	6	3	3	6	5	1	4	4	2	4	6	6	5	4	6	3	1	6	6	6	6	1	31	1	0	5	5	1	1
0	167	96	0	38	1	9	10	26	94	75	16	10	123	37	25	12	11	57	65	15	13	14	1	100	4	13	2	3	29	0	144	119	84	8	32	33	14	121	56	2	32	6	96	1	0	5	1	7	2
0	30	17	0	25	24	22	17	19	23	21	8	18	24	12	19	2	4	5	19	15	4	3	8	26	13	7	3	8	2	11	26	23	20	8	19	24	1	20	6	2	19	6	5	3	0	5	8	7	2
0	115	101	0	0	141	113	4	70	105	83	18	3	129	39	29	74	11	6	77	115	104	5	35	28	7	31	48	1	2	17	150	67	32	3	73	6	2	124	100	1	93	77	14	4	0	63	45	2	2
0	38	0	13	33	9	7	4	8	1	10	6	22	30	6	22	23	11	20	7	7	21	3	4	8	3	1	14	5	2	5	8	28	22	6	7	29	1	31	28	2	7	5	39	2	0	19	14	2	2
0	196	0	5	46	7	3	4	17	11	29	22	4	138	10	8	1	11	12	28	39	106	7	1	38	21	1	2	1	2	0	38	15	21	1	31	39	8	16	38	2	21	1	9	3	0	5	10	6	2
0	66	36	0	58	54	11	28	41	23	23	8	37	56	23	8	23	11	2	9	49	47	5	8	49	3	7	3	1	2	12	63	10	11	8	2	24	29	55	46	2	40	29	86	1	0	5	23	1	2
0	149	89	0	124	123	103	11	63	76	41	25	72	61	4	44	75	14	1	7	12	92	3	7	93	7	47	3	1	2	5	128	108	81	8	65	88	55	108	93	26	39	20	129	3	0	57	2	25	2
0	136	76	0	22	19	12	44	16	7	60	47	16	46	11	13	5	11	15	14	20	18	9	8	22	3	1	2	1	1	5	118	10	73	8	16	21	1	24	21	5	8	6	6	3	0	15	6	1	2
14	0	33	0	54	50	36	8	38	3	0	25	35	54	15	8	43	11	1	34	46	40	9	1	1	5	1	2	1	1	6	59	19	40	27	37	45	2	52	4	1	35	26	4	3	0	17	1	13	1
35	0	66	0	97	97	80	16	12	60	0	43	4	10	10	36	35	3	46	14	78	73	5	26	72	40	1	2	3	2	5	103	81	12	4	16	1	8	84	76	23	7	50	46	3	0	11	3	1	2
0	162	4	0	110	7	3	27	65	3	5	43	73	121	6	64	79	14	6	1	106	98	31	1	98	3	50	2	1	2	5	128	116	12	51	2	54	59	32	97	18	90	44	7	2	0	5	10	1	2
10	0	23	0	0	32	3	4	27	28	30	18	3	36	10	3	29	4	6	25	31	3	3	1	7	5	3	16	1	1	0	37	35	29	1	17	32	6	7	30	2	24	20	2	3	0	11	18	6	2
0	105	62	0	90	93	12	4	55	13	0	1	54	58	1	8	61	24	4	9	74	2	24	1	45	4	1	4	5	21	2	4	77	60	8	55	70	2	79	4	17	4	6	69	1	0	5	3	8	2
14	0	33	0	54	50	3	8	38	3	0	25	35	54	15	8	43	11	1	34	46	40	9	1	1	5	1	2	1	1	6	59	19	32	27	37	45	2	52	4	1	35	26	4	3	0	17	1	13	1
0	156	93	0	13	130	107	4	11	3	0	8	16	118	9	49	23	44	33	31	103	83	3	1	96	51	6	1	4	2	22	137	10	12	48	69	30	9	114	94	2	87	6	75	1	0	5	2	1	2
0	52	0	5	46	40	3	25	33	11	29	22	4	26	43	8	6	11	12	28	39	2	7	1	38	21	1	2	1	2	0	47	15	29	1	31	39	6	16	38	2	2	1	9	3	0	5	10	1	2
29	0	21	0	36	31	26	22	25	27	27	10	7	33	9	19	19	19	4	24	29	13	3	1	30	3	1	2	1	2	0	34	33	25	1	25	27	2	35	6	2	17	19	22	8	0	19	17	10	2
0	31	17	0	26	23	9	8	18	24	21	8	19	23	4	18	20	6	5	18	23	4	12	1	24	14	12	4	1	2	5	12	22	1	8	10	23	1	14	6	10	9	6	1	3	0	17	5	8	4
0	114	0	9	1	47	9	8	17	61	31	1	20	26	1	8	13	11	18	32	19	25	9	1	20	7	39	2	5	2	5	55	82	21	8	12	26	14	86	40	2	21	6	18	2	0	5	3	1	2
0	146	86	0	13	88	13	10	33	29	0	16	10	18	9	49	39	14	21	52	72	12	23	1	35	7	31	5	1	2	13	125	39	79	3	12	87	20	105	66	2	10	22	92	3	0	5	14	1	2
0	190	0	42	30	148	46	5	3	23	6	10	3	136	2	69	3	8	6	1	102	4	5	1	7	5	1	3	1	1	0	158	7	92	5	2	104	1	135	28	1	98	25	16	2	0	67	10	1	2
0	113	0	1	91	17	4	7	8	11	6	7	4	88	1	3	3	4	6	2	9	3	3	1	44	5	1	1	1	1	0	102	7	53	1	9	9	43	10	75	1	50	1	43	2	0	6	10	1	2
0	126	0	32	112	18	88	33	6	7	17	1	6	26	1	8	6	14	1	1	33	83	3	1	34	7	1	6	3	2	0	56	93	21	8	2	13	14	93	20	2	11	12	47	1	0	50	1	1	2
14	0	33	0	54	50	3	8	38	3	0	25	35	54	15	8	43	11	1	34	46	40	9	1	1	5	1	2	1	1	6	59	19	32	27	37	45	2	52	4	1	35	26	4	3	0	17	1	13	1
0	35	0	10	30	26	1	8	6	3	22	1	4	27	13	21	21	18	6	9	25	14	9	9	27	7	3	1	1	2	0	28	26	2	13	12	26	14	29	3	1	22	6	81	3	0	5	1	1	2
0	6	3	0	4	6	5	5	5	6	4	1	5	5	1	5	5	5	1	4	5	5	3	2	5	4	4	2	4	3	3	5	5	1	3	5	5	3	5	8	5	5	7	13	1	0	5	4	3	2
0	153	0	5	10	127	3	4	33	7	42	9	22	116	10	8	13	11	6	28	54	2	7	5	11	11	1	2	1	2	0	134	15	45	1	31	91	32	16	67	1	46	34	9	1	0	6	10	1	2
0	9	6	0	8	10	7	1	8	9	6	6	6	1	6	5	7	7	4	7	7	9	3	4	8	3	1	6	1	2	5	8	8	7	6	7	7	1	8	9	2	8	8	26	2	0	6	7	1	2
0	40	18	0	34	29	12	18	23	7	24	15	16	18	1	8	5	11	21	22	27	21	8	1	13	3	13	6	1	2	12	32	29	17	8	22	30	9	32	29	2	7	6	7	3	0	5	14	1	2
0	142	0	11	23	51	3	7	22	11	31	10	16	111	1	12	23	4	6	2	41	3	3	1	28	7	1	11	4	1	17	29	102	41	1	35	27	6	7	27	1	38	63	2	2	0	25	14	6	2
14	0	33	0	54	50	3	8	38	33	0	25	35	54	15	31	44	11	1	34	46	40	9	1	1	24	1	2	1	1	6	59	19	32	27	37	45	2	52	4	1	35	26	4	13	0	17	1	13	1
0	126	0	5	10	17	3	45	33	7	42	9	22	13	10	19	13	4	6	28	54	2	7	5	11	11	1	2	1	2	0	119	15	45	1	62	64	32	97	67	2	46	34	19	1	0	6	10	1	2
0	38	0	13	33	9	7	4	8	1	10	6	22	30	6	22	23	11	20	7	7	21	3	4	8	3	1	14	5	2	5	8	28	22	6	7	29	1	31	28	2	7	5	39	2	0	19	14	2	2
14	0	33	0	54	50	3	8	38	3	0	25	35	54	15	8	43	11	1	34	46	40	9	1	1	5	1	2	1	1	6	59	19	32	27	37	45	2	52	4	1	35	27	4	3	0	17	1	13	1
14	0	33	0	54	50	3	8	38	3	0	25	35	54	15	8	43	11	1	34	46	40	9	1	1	5	1	2	1	1	6	59	19	32	27	37	45	2	52	4	1	35	26	4	3	0	17	1	14	1
0	160	95	0	130	134	3	0	64	82	69	43	72	119	6	63	6	39	4	7	105	3	8	1	97	46	1	1	1	2	5	139	114	32	3	17	86	6	116	96	2	89	5	8	2	0	27	3	6	2
0	110	0	31	0	1	3	4	3	11	6	10	3	35	1	3	3	17	27	58	71	3	8	1	7	5	1	1	1	1	1	99	67	62	1	9	74	6	82	73	1	3	1	56	3	0	45	18	20	1
0	106	61	0	89	92	75	7	8	55	0	18	12	84	2	44	3	13	4	55	75	36	5	23	68	6	36	1	1	10	0	97	76	52	20	44	69	40	78	71	9	24	4	25	4	0	44	30	18	2
0	140	81	0	79	48	98	47	3	7	64	1	13	108	6	13	72	39	4	14	96	88	3	30	1	7	3	1	3	2	5	19	101	1	3	16	86	51	101	3	2	16	5	20	3	0	27	8	7	14
0	29	17	0	24	23	21	8	18	6	20	8	12	23	4	18	19	6	5	18	22	4	3	1	24	3	12	4	1	2	5	12	22	1	8	10	23	1	14	6	10	9	6	1	3	0	17	5	1	4
0	115	101	0	0	141	113	4	70	103	83	18	3	129	39	29	74	11	6	76	115	104	5	35	28	7	31	48	1	2	17	150	67	32	3	73	6	2	124	100	1	93	77	14	4	0	63	45	2	2
0	175	98	0	140	140	44	4	68	97	77	54	3	126	6	19	3	49	59	14	112	103	3	1	103	3	1	6	1	2	28	149	122	1	1	17	98	6	7	62	2	91	1	2	4	0	37	1	27	2
0	189	68	0	153	147	123	5	8	14	87	56	42	135	9	68	76	14	4	9	123	2	3	40	1	4	13	6	3	21	15	48	127	91	8	77	103	22	134	39	2	97	83	139	29	0	11	46	1	2
11	0	31	0	0	48	3	8	1	31	0	10	8	26	1	3	3	17	6	33	44	3	3	12	44	5	1	22	1	13	0	57	7	3	1	15	15	6	51	42	1	3	1	54	2	0	27	21	1	2
0	158	95	0	130	132	3	47	64	86	71	43	72	119	6	63	6	39	4	7	105	3	8	1	97	46	1	1	1	2	5	139	114	32	3	17	86	6	116	96	2	89	5	8	2	0	27	3	6	2
0	142	0	11	120	120	3	7	14	11	31	34	16	111	1	12	23	4	6	2	97	3	3	1	28	7	1	11	5	13	17	29	104	1	10	35	27	2	40	27	1	82	63	10	2	0	25	14	6	2
0	175	98	0	140	140	44	4	68	100	79	54	3	126	6	19	83	49	59	75	112	103	3	1	103	3	1	6	1	2	28	149	122	1	1	17	98	6	7	62	2	7	1	2	4	0	37	1	27	2
0	80	48	0	69	69	54	10	8	45	0	10	45	66	6	29	18	17	4	42	61	56	11	1	57	7	1	27	1	18	22	79	61	12	3	16	57	2	66	57	2	50	39	11	17	0	33	2	6	2
31	0	0	27	0	82	66	4	50	52	49	10	15	76	10	2	18	17	6	7	17	64	8	1	65	5	1	28	1	1	0	90	7	54	1	27	61	1	74	63	20	58	44	24	3	0	6	1	6	12
3	0	20	0	35	30	24	8	3	3	25	10	12	32	15	3	24	13	22	23	14	22	3	1	18	6	7	10	4	6	6	33	31	14	14	24	6	4	33	17	1	15	17	3	9	0	1	12	9	2
0	148	89	0	124	123	102	11	63	3	41	25	72	61	4	44	6	14	1	7	12	92	3	7	93	7	47	3	1	2	5	128	108	81	8	65	88	55	107	93	26	39	67	128	3	1	57	2	25	2
0	4	0	3	0	4	3	3	3	3	3	2	3	3	2	3	3	3	3	2	3	3	3	1	3	3	2	3	1	1	0	3	3	3	1	3	3	1	3	3	1	3	4	23	3	0	3	3	1	2
0	17	0	5	0	17	3	4	3	11	11	1	3	13	8	8	13	11	11	7	13	2	7	5	7	11	1	10	1	1	0	16	15	13	1	12	15	6	16	15	1	13	12	9	7	0	10	10	6	2
23	0	45	0	67	65	13	5	26	3	9	1	42	63	1	34	51	11	7	1	58	53	5	15	56	2	1	6	2	17	0	76	16	46	1	2	56	9	63	54	2	48	6	68	1	0	5	17	1	2
43	0	79	0	0	115	95	7	61	3	0	24	63	65	33	51	70	37	53	3	90	54	5	1	86	47	17	42	1	13	0	77	98	74	3	17	84	48	33	89	2	79	59	3	4	0	6	38	24	2
0	163	62	0	133	135	5	4	66	3	0	1	5	5	1	65	19	46	12	32	107	2	9	1	20	7	13	6	4	2	25	140	117	1	8	71	93	60	40	20	5	7	69	10	1	0	60	6	1	2
0	53	0	17	47	41	32	4	6	3	9	8	8	43	1	8	1	14	1	1	12	5	3	1	15	22	16	2	1	2	9	32	41	33	8	2	40	8	40	39	13	28	6	10	1	0	24	8	7	2
0	57	0	21	50	27	3	7	22	11	31	8	30	49	17	10	22	4	6	2	41	3	3	1	28	16	1	13	4	1	5	52	44	26	10	35	27	6	48	27	1	31	6	40	2	0	25	2	6	2
0	190	0	42	30	148	46	5	3	23	6	10	3	136	2	69	3	8	6	1	102	4	5	1	7	5	1	3	1	1	0	158	7	92	5	2	104	1	135	28	1	98	25	16	2	0	67	10	1	2
0	10	4	0	132	7	3	27	65	3	5	43	73	121	6	64	10	14	6	1	106	98	30	1	98	3	50	2	1	2	5	128	115	12	51	2	54	58	32	97	28	7	44	7	2	0	5	10	1	2
0	158	95	0	130	132	3	47	64	11	69	43	72	119	6	63	6	39	4	7	105	3	8	1	97	46	1	1	1	2	5	139	114	32	3	17	86	6	116	96	2	89	5	8	2	0	27	3	6	2
0	48	27	0	43	36	31	6	3	11	0	20	12	40	2	3	33	4	27	14	36	31	5	1	36	5	14	7	1	10	5	43	40	32	20	28	23	21	42	35	12	25	1	84	3	0	11	3	6	5
0	33	17	0	25	24	22	17	19	23	21	8	18	24	12	19	2	4	5	19	15	4	3	8	25	13	7	3	8	2	11	26	23	20	8	19	24	1	20	6	2	20	6	5	3	0	5	8	7	2
0	45	0	16	40	7	18	8	29	3	32	13	25	38	1	26	13	11	12	1	33	20	8	8	34	19	1	17	3	2	3	40	37	31	8	2	30	14	40	20	2	17	6	10	1	0	5	19	7	2
0	2	0	2	2	3	2	2	2	2	2	1	2	2	1	2	2	2	2	1	2	2	2	1	2	2	1	2	2	2	0	2	2	2	1	2	2	2	2	2	2	2	3	60	2	0	2	2	1	2
0	80	48	0	69	69	54	10	8	45	0	10	45	66	6	29	18	17	4	42	61	56	11	1	57	7	1	27	1	18	22	79	61	12	3	16	57	2	66	57	2	50	39	11	17	0	33	2	6	2
46	0	116	0	4	6	128	5	2	43	95	1	25	64	1	23	5	5	1	1	128	53	3	2	5	4	4	2	2	2	3	59	5	47	3	2	5	3	5	108	5	5	6	13	1	0	5	4	3	2
0	147	88	0	12	51	101	50	63	1	67	1	71	7	35	12	10	1	21	2	12	14	28	8	92	3	46	3	2	27	22	127	107	80	1	35	10	54	106	9	25	8	66	51	1	0	56	8	1	2
0	102	0	30	86	90	73	37	53	3	54	41	53	55	6	43	35	17	4	17	14	68	8	22	67	38	35	31	1	2	23	96	75	1	1	54	68	8	77	70	2	7	5	34	1	0	42	2	2	2
0	20	13	0	18	20	15	7	1	7	14	1	13	1	4	13	15	14	4	14	12	14	3	3	19	7	1	3	3	2	7	19	18	1	10	16	14	12	20	4	1	16	4	5	3	0	12	8	1	2
0	170	97	0	136	138	110	4	1	3	76	53	74	47	1	49	1	14	58	70	111	102	3	1	102	3	1	3	22	2	3	146	16	86	8	51	96	1	122	16	8	7	72	58	1	0	5	14	1	2
0	196	0	5	46	40	3	59	33	11	29	22	80	13	10	8	1	11	12	28	39	2	7	1	38	21	1	2	1	2	0	38	15	29	1	31	39	8	16	38	2	2	1	9	3	0	5	10	1	2
0	3	0	3	0	4	3	3	3	3	3	2	3	3	2	3	3	3	3	2	3	3	3	1	3	3	2	3	1	1	0	3	3	3	1	3	3	1	3	3	1	3	4	23	3	0	3	3	1	2
0	84	52	0	74	72	12	4	26	3	47	29	16	70	9	39	6	13	37	37	63	60	20	1	7	5	30	22	1	2	6	84	65	52	3	34	58	1	14	59	12	54	42	1	19	1	35	21	1	2
0	121	9	0	107	94	27	41	26	3	0	8	4	97	31	52	68	11	7	14	83	78	3	24	79	3	1	35	2	2	25	75	89	67	43	58	80	47	20	82	2	72	6	5	3	0	5	14	8	2
0	38	0	13	33	9	7	4	8	1	10	6	22	30	6	22	23	11	20	7	7	21	3	4	8	3	1	14	5	2	5	8	28	22	6	7	29	1	31	28	2	7	5	39	2	0	19	14	2	2
0	6	3	0	4	6	5	5	5	6	4	1	5	5	1	5	5	5	1	4	5	5	3	2	5	4	4	2	4	3	3	5	5	1	3	5	5	3	5	7	5	5	6	13	1	0	5	4	3	2
0	78	43	0	65	63	12	34	44	7	14	1	25	62	4	13	3	25	4	14	56	14	3	1	54	5	3	25	3	16	20	74	57	1	3	16	14	33	20	4	2	17	5	5	15	0	32	8	6	9
0	138	0	37	79	37	3	46	9	69	61	23	67	3	1	58	71	38	24	17	94	86	27	1	43	7	13	6	3	1	17	29	99	75	44	54	85	1	100	90	2	6	62	42	2	0	25	3	2	3
0	57	0	20	49	43	12	4	26	7	28	8	24	26	1	8	39	11	6	7	27	25	3	1	31	5	1	15	1	1	0	24	7	26	8	34	31	2	24	14	1	11	6	6	3	0	11	3	1	2
0	101	59	0	84	88	72	10	33	29	0	16	4	18	9	41	39	11	44	52	72	67	23	1	35	7	33	29	1	2	13	94	39	23	3	12	67	39	1	3	2	10	22	30	3	0	40	14	1	2
14	0	33	0	54	50	3	8	38	3	0	25	35	54	15	8	43	11	1	34	46	40	9	1	1	5	1	2	1	1	6	59	19	32	27	37	45	2	52	4	1	35	26	4	3	0	17	1	13	1
38	0	0	34	0	103	85	39	57	1	57	44	59	95	20	51	6	13	1	3	81	76	5	1	77	6	42	22	1	13	0	110	87	34	1	17	79	8	88	28	1	24	37	71	22	0	49	21	2	2
0	191	0	25	60	9	9	4	8	1	10	1	22	1	6	8	7	14	4	28	7	2	3	1	8	3	1	6	3	2	5	159	52	2	6	38	12	8	57	28	2	7	8	44	1	0	68	7	1	2
14	0	33	0	54	50	3	8	38	3	0	25	35	54	15	8	43	11	1	34	46	40	9	1	1	5	1	2	1	1	6	59	19	32	27	37	45	2	52	4	1	35	26	4	3	0	17	1	14	1
0	65	35	0	57	53	41	8	6	1	23	1	27	42	6	32	2	11	31	1	5	46	3	10	47	3	1	3	13	2	5	61	21	2	29	2	49	28	54	20	2	39	6	115	3	0	5	2	7	2
0	31	17	0	27	23	9	8	18	24	21	8	19	23	4	18	20	6	5	18	23	4	12	1	24	14	12	4	1	2	5	12	22	1	8	10	23	1	14	6	10	9	6	1	3	0	17	5	8	4
14	0	33	0	54	50	3	8	38	38	0	25	35	54	15	8	43	11	1	34	46	40	9	1	1	5	1	2	1	1	6	59	19	32	27	37	45	2	52	4	1	35	28	4	3	0	17	1	13	1
0	156	93	0	13	130	107	4	11	3	0	8	16	118	9	49	23	44	33	31	103	83	3	1	96	51	6	1	4	2	22	137	10	12	48	69	30	9	114	94	2	87	6	75	1	0	5	2	1	2
0	126	0	32	112	18	88	33	6	7	17	1	6	26	1	8	6	14	1	1	33	83	3	1	34	7	1	6	3	2	0	56	25	21	8	2	13	14	93	20	2	11	12	47	1	0	5	1	1	2
0	146	86	0	13	88	13	10	33	29	0	16	10	18	9	49	39	14	21	52	72	12	23	1	35	7	31	5	1	2	13	125	39	79	3	12	87	20	105	66	2	10	22	92	3	0	5	14	1	2
0	143	83	0	0	121	40	7	3	43	0	10	1	18	1	60	6	27	40	31	25	3	3	1	7	5	31	43	1	25	5	124	68	54	3	36	24	6	103	91	2	83	6	74	1	0	6	40	2	2
0	45	0	14	134	21	12	4	26	7	28	8	10	13	1	8	6	11	6	7	27	25	3	1	31	5	1	10	1	1	0	143	118	26	3	26	31	22	119	14	1	11	6	57	3	0	11	25	1	2
0	181	102	0	143	143	118	56	46	7	84	51	76	9	1	18	10	11	6	79	116	105	3	36	106	7	3	2	1	2	3	152	124	50	3	74	101	22	127	57	9	10	5	33	3	0	1	2	6	15
0	6	3	0	4	6	5	5	5	6	4	1	5	5	1	5	5	5	1	4	5	7	3	2	5	4	4	2	4	3	3	5	5	1	3	5	5	3	5	5	5	5	6	13	1	0	5	4	3	2
0	152	0	5	0	126	69	32	3	7	42	1	22	114	1	8	13	11	6	28	54	2	7	5	7	11	1	1	1	2	0	133	111	82	1	31	64	32	112	14	27	7	34	131	1	0	6	28	6	2
0	156	93	0	13	130	107	4	11	3	0	8	16	118	9	49	23	44	33	31	103	83	3	1	96	51	6	1	4	2	22	137	10	12	48	69	30	9	114	94	2	87	6	75	1	0	5	42	1	2
0	35	0	10	30	26	1	8	6	3	22	1	4	27	13	21	21	18	6	9	25	14	9	9	27	7	3	1	1	2	0	28	26	2	13	12	26	14	29	3	1	22	6	81	3	0	5	1	1	2
0	2	0	2	2	3	2	2	2	2	2	1	2	2	1	2	2	2	2	1	2	2	2	1	2	2	1	2	2	2	0	2	2	2	1	2	2	2	2	2	2	2	3	60	2	0	2	2	1	2
0	54	30	0	48	7	33	11	34	11	0	23	4	46	1	10	37	3	29	29	15	33	16	1	39	2	1	3	1	2	9	48	42	4	3	32	41	8	45	14	7	7	23	21	3	0	5	8	1	2
0	1	0	1	1	1	1	1	1	1	1	1	1	1	1	1	1	1	1	1	1	1	1	1	1	1	1	1	1	1	1	1	1	1	1	1	1	1	1	1	1	1	1	30	1	0	1	1	1	1
0	21	13	0	18	20	15	7	1	7	14	1	13	0	4	13	15	14	4	14	12	14	3	3	19	7	1	3	3	2	7	19	18	1	10	16	14	12	20	4	1	16	4	5	3	0	12	8	1	2
0	32	17	0	28	23	21	8	18	6	21	8	19	23	4	18	19	6	5	18	22	4	3	1	24	3	12	4	1	2	5	12	22	1	8	10	23	1	14	6	10	9	6	1	3	0	17	5	1	4
0	127	0	35	113	112	89	43	33	3	29	34	61	100	6	8	39	4	33	62	35	13	3	2	81	2	1	2	5	2	5	113	10	23	8	60	45	22	14	3	7	11	6	1	3	0	5	8	23	2
0	40	18	0	34	29	12	4	24	7	24	15	16	31	1	23	5	10	10	22	25	21	8	10	13	3	13	6	1	2	1	32	21	17	8	22	30	9	32	29	2	7	16	7	3	0	5	14	1	2
0	143	83	0	0	121	40	7	3	43	0	10	1	18	1	60	6	27	40	31	25	3	3	1	7	5	31	43	1	23	5	124	68	54	3	36	24	6	103	91	2	83	6	74	1	0	6	40	2	2
35	0	66	0	97	97	80	16	12	60	0	43	4	10	10	36	35	3	46	14	78	73	5	26	73	40	1	2	3	2	5	103	81	12	4	16	1	8	84	76	23	7	50	46	3	0	11	3	1	2
0	108	65	0	92	95	77	4	17	14	0	8	25	86	2	45	2	11	12	57	2	25	3	1	69	39	13	2	1	12	0	56	79	61	3	32	72	9	24	40	6	66	6	6	1	0	5	14	19	2
0	126	0	5	10	17	3	45	33	7	42	9	22	13	10	19	13	4	6	28	54	2	7	5	11	11	1	2	1	2	0	119	15	45	1	62	64	32	97	67	2	46	34	19	1	0	6	10	1	2
0	45	0	16	40	7	18	8	29	3	32	13	25	38	1	26	13	11	12	1	33	20	8	8	34	19	1	17	3	2	3	40	37	31	8	2	30	14	40	20	2	17	6	10	1	0	5	19	7	2
0	99	58	0	83	86	15	10	12	3	52	9	52	80	4	18	20	6	22	50	15	13	3	1	20	37	7	7	1	10	5	93	74	45	5	15	52	37	76	68	2	10	46	12	2	0	5	17	8	2
23	0	45	0	67	65	13	5	26	3	9	1	42	63	1	34	51	11	7	1	58	53	5	15	56	2	1	6	2	17	0	76	16	46	1	2	56	9	63	54	2	48	6	68	1	0	5	17	1	2
0	30	17	0	25	24	22	17	19	23	21	8	18	24	12	19	2	4	5	19	15	4	3	8	25	13	7	3	8	2	11	26	23	20	8	19	24	1	20	6	2	20	6	5	3	0	5	8	7	2
0	126	0	5	10	17	3	45	33	7	42	9	22	13	10	19	13	4	6	28	54	2	7	5	11	11	1	2	1	2	0	119	15	45	1	62	64	32	97	67	2	46	34	19	1	0	6	10	1	2
0	7	4	0	5	7	3	6	6	7	5	4	4	6	4	6	2	6	5	5	6	6	3	3	6	5	1	4	4	2	4	6	6	5	4	6	3	1	6	6	6	6	1	31	1	0	5	5	1	1
0	54	30	0	48	7	33	11	34	11	0	23	5	44	1	10	37	3	4	29	15	33	16	1	39	2	1	2	1	2	9	48	42	4	3	32	41	8	45	14	7	7	23	21	3	0	5	1	1	2
0	57	0	20	49	43	12	4	26	7	28	8	24	26	1	8	39	11	6	7	27	25	3	1	31	5	1	15	1	1	0	24	7	26	8	34	31	2	24	14	1	11	6	6	3	0	11	3	1	2
36	0	0	33	1	99	3	10	9	23	55	1	6	3	1	20	10	13	47	13	79	74	3	1	74	7	40	1	1	1	0	105	83	23	1	57	76	42	73	57	1	69	5	15	3	0	1	8	22	2
0	153	0	5	10	127	3	4	33	7	42	9	22	13	10	8	13	11	6	28	54	2	7	5	11	11	1	2	1	2	0	134	15	45	1	31	91	32	16	67	1	46	34	9	1	0	6	10	1	2
0	102	0	30	86	90	73	37	53	3	54	41	53	55	6	43	35	17	4	17	14	68	8	22	67	38	35	31	1	2	23	96	75	1	1	54	68	8	77	70	2	7	5	34	1	0	42	2	2	2
0	65	35	0	57	53	41	8	6	1	23	1	27	42	6	32	2	11	31	1	5	46	3	10	47	3	1	3	13	2	5	62	21	2	29	2	49	28	20	20	2	39	6	5	3	0	5	2	7	2
0	113	0	1	91	17	4	7	8	11	6	7	4	88	1	3	3	4	6	2	9	3	3	1	44	5	1	1	1	1	0	102	7	53	1	9	9	43	10	75	1	50	1	43	2	0	6	10	1	2
0	145	85	0	123	106	100	49	33	23	0	16	10	57	4	5	10	11	21	1	72	89	3	1	35	7	1	44	21	1	5	125	39	68	8	63	45	1	92	83	2	10	22	41	1	0	54	14	2	2
0	173	0	3	139	127	3	7	67	3	6	18	4	18	10	2	47	48	6	71	14	8	3	1	7	5	1	3	1	2	0	148	121	3	1	17	91	1	87	28	1	60	1	35	2	2	3	1	6	1
41	0	79	0	0	115	93	7	36	3	0	24	63	65	33	51	70	37	53	3	90	54	5	1	86	5	17	42	1	13	0	77	98	74	3	17	84	48	33	89	2	79	59	3	4	0	6	38	24	2
0	183	32	0	147	81	20	57	14	108	85	21	77	15	1	66	2	3	1	39	119	110	14	37	107	2	3	2	1	2	3	154	125	90	3	22	23	63	129	101	4	95	81	38	2	0	1	1	1	10
0	99	58	0	82	86	15	10	12	3	52	9	52	80	4	18	20	6	22	50	15	13	3	1	20	37	7	7	1	10	5	93	74	45	5	15	52	37	76	38	2	10	46	12	2	0	5	17	8	2
0	186	109	0	115	110	122	58	46	14	86	55	25	133	21	8	89	11	6	9	5	111	3	39	23	3	1	49	3	2	5	156	126	10	8	76	102	64	14	3	4	97	82	1	1	0	12	13	1	2
41	0	79	0	0	115	93	7	36	3	0	24	63	65	33	51	70	37	53	3	90	54	5	1	86	5	17	42	1	13	0	77	98	74	3	17	84	48	33	89	2	79	59	3	4	0	6	38	24	2
36	0	0	33	1	99	3	10	9	23	55	1	6	3	1	20	10	13	47	13	79	74	3	1	74	7	40	1	1	1	0	105	83	23	1	57	76	42	73	57	1	69	5	15	3	0	1	8	22	2
22	0	44	0	66	64	49	10	18	7	0	1	16	54	5	8	50	26	25	9	57	4	1	1	55	29	1	26	1	2	5	75	58	10	32	22	45	2	62	4	1	35	36	67	2	0	1	10	1	1
0	17	0	5	0	17	3	4	3	11	11	1	3	13	8	8	13	11	11	7	13	2	7	5	7	11	1	10	1	1	0	16	15	13	1	12	15	6	16	15	1	13	12	9	7	0	10	10	6	2
0	100	58	0	81	87	15	10	12	3	52	9	52	80	28	18	18	6	22	50	15	66	22	1	20	37	7	7	1	10	5	87	74	45	5	15	65	38	76	38	2	63	47	12	2	0	38	17	8	2
0	53	0	17	47	152	32	4	73	3	90	8	82	43	1	8	1	14	61	1	12	115	3	1	15	22	16	2	1	2	9	162	41	33	8	2	40	8	40	39	13	28	88	10	1	0	5	8	7	2
0	109	0	3	94	96	66	10	3	3	10	10	56	3	2	46	3	31	6	7	66	14	8	1	70	5	37	1	17	1	0	98	56	9	1	10	73	41	81	3	1	60	4	70	3	0	1	2	6	12
0	181	102	0	143	143	118	56	46	7	84	51	76	9	1	18	10	11	6	79	116	105	3	36	106	7	3	2	1	2	3	152	124	50	3	74	101	22	127	57	9	10	5	33	3	0	1	2	6	15
14	0	33	0	54	50	3	8	38	3	0	25	35	54	15	8	43	11	1	34	46	40	9	1	1	5	1	2	1	1	6	59	19	32	27	37	45	2	52	4	1	35	26	4	3	0	17	1	13	1
0	46	25	0	41	1	30	4	30	11	0	19	16	39	18	27	31	20	26	26	34	29	3	4	27	20	13	3	1	2	0	41	38	16	8	14	35	19	14	33	2	10	6	1	3	0	20	14	7	2
0	150	37	0	34	124	62	10	32	3	16	1	8	31	9	49	76	41	33	66	99	58	3	2	94	14	22	2	4	28	6	131	109	2	1	66	90	56	20	3	25	17	36	5	3	0	5	6	1	2
0	7	4	0	5	7	3	6	6	7	5	4	4	6	4	6	2	6	5	5	6	6	3	3	6	5	1	4	4	2	4	6	6	5	4	6	3	1	6	6	6	6	1	31	1	0	5	5	1	1
30	0	32	0	53	49	9	27	49	51	9	1	50	53	1	13	19	11	43	20	12	14	3	19	45	3	20	23	3	2	0	34	70	39	8	48	60	35	14	38	2	7	6	1	2	0	5	14	12	2
0	76	0	25	21	18	47	33	6	7	43	1	41	21	1	8	6	24	12	1	55	52	3	1	2	7	1	3	3	2	0	25	56	2	8	2	55	14	61	20	5	47	6	28	14	0	5	25	1	2
0	130	0	35	113	7	89	4	14	3	29	34	20	102	1	8	39	33	33	62	35	2	25	1	20	4	1	3	5	2	26	113	95	70	8	12	45	14	95	88	5	75	6	73	3	0	5	8	23	2
0	65	35	0	57	53	41	8	6	1	23	27	27	42	6	32	2	11	31	1	5	46	3	10	48	3	1	3	13	2	5	61	21	2	29	2	49	28	20	20	2	39	6	5	14	0	5	2	7	2
0	98	58	0	81	86	15	10	12	3	52	9	52	80	28	18	18	6	22	50	15	13	3	1	20	37	7	7	1	10	5	87	74	45	5	15	52	37	76	38	2	10	46	12	2	0	5	17	8	2
0	23	14	0	0	22	17	12	3	20	0	11	15	17	10	2	18	15	4	15	17	3	8	1	21	5	1	1	1	7	0	20	20	16	1	17	1	1	7	15	1	15	4	2	3	0	14	1	6	2
0	34	0	9	1	25	9	4	21	14	9	1	20	26	1	20	13	11	18	20	19	13	7	1	20	15	1	2	5	2	5	27	25	21	12	2	9	15	28	26	2	21	6	107	1	0	5	3	1	2
15	0	33	0	54	50	3	8	38	3	0	25	35	54	15	8	43	11	1	34	46	40	9	1	1	5	1	2	1	1	6	59	19	32	27	37	45	2	52	4	1	35	26	4	3	0	17	1	13	1
0	126	0	5	10	17	3	32	33	7	42	9	65	13	10	19	13	4	6	28	54	2	7	5	11	11	1	2	1	2	0	119	15	45	1	62	64	32	97	67	2	46	34	19	1	0	6	10	1	2
0	191	0	25	60	9	9	4	8	1	10	1	22	1	6	8	7	14	4	28	7	21	3	1	8	3	1	6	3	2	5	159	52	2	6	38	12	8	57	28	2	7	8	44	1	0	68	7	1	2
0	142	0	11	120	120	3	7	14	11	31	34	16	111	1	12	23	4	6	2	97	3	3	1	28	7	1	11	5	1	17	29	104	1	10	35	27	2	40	27	1	82	64	10	2	0	25	14	6	2
1	0	19	0	35	30	24	8	3	3	25	10	12	32	15	3	24	13	22	23	14	22	3	1	18	6	7	10	4	6	6	33	31	14	5	24	6	4	33	17	1	15	17	3	9	0	1	12	1	2
0	66	36	0	58	54	11	28	41	23	23	8	37	56	23	8	23	11	2	9	49	47	5	8	49	3	7	3	1	2	12	63	10	11	8	2	24	29	55	46	2	40	29	86	1	0	5	23	1	2
0	58	0	19	0	44	35	26	36	3	10	24	29	50	20	29	40	0	4	3	40	36	3	1	41	23	17	20	1	11	0	51	43	34	25	33	43	25	47	28	15	30	24	65	1	0	14	21	2	3
14	0	33	0	54	50	3	8	38	3	0	25	35	54	22	8	43	11	1	34	46	40	9	1	1	5	1	2	1	1	6	59	19	40	27	37	45	2	52	4	1	35	26	4	3	0	17	1	13	1
0	190	0	42	30	148	46	5	3	23	6	10	3	136	2	69	3	8	6	1	102	4	5	1	7	5	1	3	1	1	0	158	7	92	5	2	104	1	135	28	1	98	25	16	2	0	67	10	1	2
0	174	0	3	138	127	3	7	67	3	6	18	4	18	10	2	47	48	6	71	14	8	3	1	7	5	1	3	1	2	0	148	121	3	1	17	91	1	87	28	1	60	1	35	2	0	61	1	6	1
0	71	40	0	0	60	43	11	38	39	40	18	7	60	9	29	6	13	7	23	52	49	3	1	52	26	25	24	1	2	6	70	54	29	30	24	6	31	0	50	2	43	32	0	9	0	1	7	1	5
0	1	0	1	1	1	1	1	1	1	1	1	1	1	1	1	1	1	1	1	1	1	1	1	1	1	1	1	1	1	1	1	1	1	1	1	1	1	1	1	1	1	1	30	1	0	1	1	1	1
22	0	44	0	66	64	49	10	18	7	0	1	16	54	5	8	50	26	25	9	57	4	1	1	55	29	1	26	1	2	5	75	58	10	32	22	45	2	62	4	1	35	36	67	2	0	1	10	1	1
0	50	29	0	1	38	9	11	26	3	33	21	27	42	1	8	35	11	1	22	38	33	5	8	20	3	9	6	1	2	16	45	25	1	21	22	38	23	20	37	2	10	6	5	3	0	23	6	1	2
0	4	0	3	0	4	3	3	3	3	3	2	3	3	2	3	3	3	3	2	3	3	3	1	3	3	2	3	1	1	0	3	3	3	1	3	3	1	3	3	1	3	4	23	3	0	3	3	1	2
0	4	0	3	0	4	3	3	3	3	3	2	3	3	2	3	3	3	3	2	3	3	3	1	3	3	2	3	1	1	0	3	3	3	1	3	3	1	3	3	1	3	4	23	3	0	3	3	1	2
0	190	0	42	30	148	46	5	3	23	6	10	3	136	2	69	3	8	6	1	102	4	5	1	7	5	1	3	1	1	0	158	7	92	5	2	104	1	135	28	1	98	25	16	2	0	67	10	1	2
0	80	48	0	69	69	54	10	8	45	0	10	45	66	6	29	18	17	4	42	61	56	11	1	57	7	1	27	1	18	22	79	61	12	3	16	57	2	66	57	2	50	39	11	17	0	33	2	6	2
0	70	114	0	159	155	127	63	26	114	94	1	32	4	1	70	13	11	12	85	45	2	3	1	2	2	1	34	1	2	0	163	2	12	1	79	2	2	142	2	2	7	3	59	1	0	1	2	1	2
46	0	116	0	4	6	128	5	2	43	18	1	25	64	1	23	5	5	1	1	128	53	3	2	5	4	4	2	2	2	32	59	16	47	3	2	5	3	5	108	5	5	6	13	1	0	5	4	3	2
0	28	0	8	1	21	9	16	17	14	9	1	4	21	1	17	13	11	17	16	21	20	7	1	20	10	11	2	5	8	0	25	15	12	3	12	22	9	26	24	5	10	6	27	1	0	5	8	1	2
41	0	79	0	0	115	96	7	61	3	0	24	63	65	33	51	70	37	53	3	90	54	5	1	86	47	17	42	1	13	0	77	98	74	3	17	84	48	33	89	2	79	59	3	4	0	6	38	24	2
0	49	28	0	44	37	12	24	8	3	0	21	26	41	6	16	34	14	28	27	37	32	3	1	37	4	6	3	3	2	5	44	4	10	8	29	37	22	43	36	2	26	6	32	3	0	22	8	6	2
1	0	19	0	35	30	24	8	3	3	25	10	12	32	15	3	24	13	22	23	14	22	3	1	18	6	7	10	4	6	6	33	31	14	5	24	6	4	33	17	1	15	17	3	9	0	1	12	1	2
4	0	19	0	35	30	24	20	3	3	25	10	12	32	15	24	24	13	22	23	14	22	3	1	18	6	7	10	4	6	6	33	31	14	15	24	6	4	33	17	1	15	18	3	9	0	1	12	5	2
0	12	8	0	11	13	9	9	10	3	0	1	8	10	6	10	9	1	7	6	10	11	3	1	12	8	6	2	3	2	5	11	10	10	7	6	10	7	11	9	1	10	10	52	3	0	1	1	1	2
0	175	98	0	140	140	44	4	68	97	77	54	3	126	6	19	3	49	59	14	112	103	3	1	103	3	1	6	1	2	28	149	122	1	1	17	98	6	7	62	2	7	1	2	4	0	37	1	27	2
11	0	31	0	0	48	3	8	1	31	0	10	8	26	1	3	3	17	6	33	44	3	3	12	44	5	1	22	1	13	0	57	7	3	1	15	15	6	51	42	1	3	1	54	2	0	27	21	1	2
0	70	0	9	1	58	9	4	17	14	9	1	39	26	1	20	13	11	18	32	51	13	7	1	20	15	1	2	5	2	5	68	25	21	24	12	40	15	26	40	2	21	6	27	1	0	5	3	1	2
0	49	28	0	44	37	12	24	8	3	0	21	26	41	6	16	34	14	28	27	37	32	3	1	37	4	6	3	3	2	5	44	4	10	8	30	37	22	43	36	2	26	6	32	3	0	22	8	6	2
0	3	0	3	0	4	3	3	3	3	3	2	3	3	2	3	3	3	3	2	3	3	3	1	3	3	2	3	1	1	0	3	3	3	1	3	3	1	3	3	3	3	4	23	3	0	3	3	1	2
0	93	0	26	76	80	46	30	48	11	6	18	3	74	27	3	3	4	6	47	69	62	3	1	7	5	1	1	1	1	0	73	50	53	1	7	3	1	73	62	1	3	4	15	3	0	27	28	6	2
0	158	95	0	130	132	3	47	64	11	69	43	72	119	6	63	6	39	4	7	105	3	8	1	97	46	1	1	1	2	5	139	114	32	3	17	86	6	116	96	2	89	5	8	2	0	27	3	6	2
0	201	113	0	157	154	126	35	18	113	93	1	1	139	42	62	2	50	62	84	126	117	3	1	111	61	3	3	1	30	6	5	132	23	24	15	33	8	140	105	29	101	29	99	3	0	32	48	1	3
0	126	0	32	112	111	88	33	6	7	17	1	6	26	1	8	6	14	1	1	33	83	3	1	34	7	1	6	3	2	0	56	25	21	8	2	13	14	93	85	2	11	12	47	1	0	5	1	1	2
0	180	35	0	142	142	117	55	6	1	23	23	72	42	40	8	2	11	6	78	5	13	9	1	105	10	1	10	13	2	15	151	5	12	53	59	100	28	126	3	5	94	79	76	18	0	6	8	7	2
0	114	0	9	1	47	9	8	17	61	31	1	20	26	1	8	13	11	18	32	19	25	9	1	20	7	39	2	5	2	5	55	82	21	8	12	26	14	86	40	2	21	6	18	2	0	5	3	1	2
0	15	0	4	14	16	12	11	11	14	9	9	8	13	7	8	12	11	9	11	12	13	3	1	15	10	8	9	5	4	0	14	13	12	3	12	13	10	14	14	2	8	6	1	1	0	5	1	1	2
0	169	4	0	135	137	3	10	30	95	5	8	8	124	4	20	81	47	1	14	110	2	3	34	101	2	1	6	1	2	5	145	120	85	4	16	95	62	32	29	1	6	71	7	3	0	5	44	2	2
14	0	33	0	54	50	3	8	38	35	0	25	35	54	15	8	43	11	1	34	46	40	9	1	1	5	1	2	1	1	6	59	19	40	27	37	45	2	52	4	1	35	26	4	3	0	17	1	13	1
0	12	8	0	11	13	9	9	6	3	0	1	8	10	6	10	9	1	7	6	10	11	3	1	12	8	6	2	3	2	5	11	10	10	7	6	10	7	11	9	1	10	10	52	3	0	1	1	1	2
0	190	0	42	30	148	46	5	3	23	6	10	3	136	2	69	3	8	6	1	102	4	5	1	7	5	1	3	1	1	0	158	7	92	5	2	104	1	135	28	1	98	25	16	2	0	67	10	1	2
0	7	4	0	5	7	3	6	6	7	5	4	4	6	4	6	2	6	5	5	6	6	3	3	6	5	1	4	4	2	4	6	6	5	4	6	3	1	6	6	6	6	1	31	1	0	5	5	1	1
0	182	104	0	144	130	5	4	38	107	52	1	7	130	9	8	23	42	12	17	117	2	4	2	56	10	1	3	1	2	25	153	19	88	3	2	17	22	128	16	9	39	6	37	1	0	5	1	3	2
0	138	0	37	79	37	3	15	9	69	61	23	66	3	1	58	71	38	24	17	92	86	27	1	43	7	13	6	3	1	17	29	99	75	8	54	85	1	99	90	2	6	61	90	2	0	25	3	2	3
44	0	115	0	160	19	42	4	21	14	0	1	84	86	44	62	6	14	6	86	127	120	18	13	112	2	1	23	5	31	0	69	110	17	8	80	108	9	143	106	7	102	90	143	2	0	3	3	1	2
0	126	0	5	10	17	3	45	33	7	42	9	22	13	10	19	13	4	6	28	54	2	7	5	11	11	1	2	1	2	0	119	15	45	1	62	64	32	97	67	2	46	34	19	1	0	6	10	1	2
3	0	19	0	35	30	24	8	3	3	25	10	12	32	15	3	24	13	22	23	14	22	3	1	18	6	7	10	9	6	6	33	31	24	5	24	6	4	33	17	1	15	17	3	9	0	1	12	1	2
9	0	22	0	0	18	28	4	3	11	29	18	3	35	1	3	3	4	23	7	30	26	3	1	32	11	1	2	1	1	0	36	34	28	18	17	15	18	37	15	1	2	1	82	3	0	5	10	6	2
0	6	3	0	6	6	5	5	5	6	4	1	5	5	1	5	5	5	1	4	5	5	3	2	5	4	4	2	4	3	3	5	5	1	3	5	5	3	5	5	5	5	6	13	1	0	5	4	3	2
0	89	52	0	74	72	12	4	47	3	47	29	16	70	9	39	6	13	37	37	63	60	20	1	7	5	30	22	1	2	6	84	65	52	3	34	58	1	14	59	12	55	42	1	19	1	35	21	1	2
0	158	95	0	130	132	3	47	64	11	69	43	72	119	6	63	6	39	4	7	105	3	8	1	97	46	1	1	1	2	5	139	114	32	3	17	86	6	116	96	2	89	5	8	2	0	27	3	6	2
0	142	0	11	122	51	3	7	22	74	31	10	16	111	1	12	23	4	6	2	41	3	3	1	28	7	1	11	4	1	17	29	103	41	1	35	27	6	7	27	1	81	63	2	2	0	25	14	6	2
0	167	96	0	38	1	9	10	26	94	75	16	10	123	37	25	12	11	57	65	15	13	14	1	100	4	13	2	3	29	0	144	119	84	8	32	33	14	121	56	2	32	6	96	1	0	5	1	7	2
0	138	0	37	79	37	3	15	9	69	61	23	66	3	1	58	71	38	24	17	94	86	27	1	43	7	13	6	3	1	17	29	99	75	8	54	85	1	100	90	2	6	62	42	2	0	25	3	2	3
0	82	49	0	71	70	55	35	46	7	45	33	46	26	1	8	2	11	36	1	12	58	3	17	13	3	1	3	5	2	12	82	63	10	33	12	45	1	67	28	2	52	6	49	1	0	12	8	1	2
0	135	75	0	117	114	12	4	17	68	0	23	7	106	32	13	69	4	1	63	89	6	3	1	85	7	44	41	1	2	10	117	97	72	1	22	33	1	32	38	1	77	5	7	3	0	52	37	1	2
0	121	9	0	107	94	27	41	26	3	0	8	4	97	31	52	68	11	7	14	83	78	3	24	79	3	1	35	2	2	25	75	89	67	43	58	80	47	20	82	2	72	6	5	3	0	5	14	8	2
0	116	30	0	104	101	82	7	18	63	0	16	58	93	30	49	2	4	48	59	80	4	5	27	20	2	41	3	18	2	5	108	85	12	42	15	78	44	33	80	1	70	51	3	8	0	48	1	1	2
0	18	11	0	16	18	12	4	12	3	12	1	11	15	1	8	14	12	12	12	12	13	5	6	17	3	9	3	1	2	5	17	16	1	3	14	16	1	18	16	8	14	5	80	8	0	11	11	1	3
0	80	48	0	69	69	54	10	8	45	0	10	45	66	6	29	18	17	4	42	61	56	11	1	57	7	1	27	1	18	22	79	61	12	3	16	57	2	66	57	2	50	39	11	17	0	33	2	6	2
7	0	21	0	36	31	25	22	25	27	27	10	7	33	9	19	19	19	4	24	29	13	3	1	30	3	1	2	1	2	0	34	32	25	16	25	27	17	34	6	2	17	19	108	8	0	19	17	10	2
0	31	17	0	26	23	9	8	18	24	21	8	19	23	4	18	20	6	5	18	23	4	12	1	24	14	12	4	1	2	5	12	22	1	8	10	23	1	14	6	10	9	6	1	3	0	17	5	8	4
0	44	0	15	39	34	29	4	6	14	28	8	4	37	10	5	30	11	25	1	32	28	3	8	20	7	1	10	5	2	0	39	10	2	8	21	34	9	39	32	2	8	6	83	1	0	11	14	1	2
0	1	0	1	1	1	1	1	1	1	1	1	1	1	1	1	1	1	1	1	1	1	1	1	1	1	1	1	1	1	1	1	1	1	1	1	1	1	1	1	1	1	2	30	1	0	1	1	1	1
0	175	98	0	140	140	44	4	68	97	77	54	3	126	6	19	3	49	59	14	112	103	3	1	103	3	1	6	23	2	28	149	122	1	1	17	98	6	7	62	2	7	1	2	4	0	37	1	27	2
0	10	4	0	132	7	3	27	65	3	5	43	73	121	6	64	10	14	6	1	106	98	30	1	98	53	50	2	1	2	5	128	115	12	50	2	54	58	117	97	28	7	44	133	2	0	5	10	1	2
29	0	21	0	36	31	26	22	25	27	27	10	7	33	9	19	19	19	4	24	29	13	3	1	30	3	1	2	1	2	0	34	33	25	1	25	27	2	35	6	2	17	19	22	8	0	19	17	10	2
0	38	0	13	33	9	7	4	8	1	10	6	22	30	6	22	23	11	20	7	7	21	3	4	8	3	1	14	5	2	5	8	28	22	6	7	29	1	31	28	2	7	5	39	2	0	19	14	2	2
0	80	48	0	69	69	54	10	8	45	0	10	45	66	6	29	18	17	4	42	61	56	11	1	57	7	1	27	1	18	22	79	61	12	3	16	57	2	66	57	2	50	39	11	17	0	33	2	6	2
24	0	3	0	31	66	50	5	11	43	44	8	25	64	25	5	5	5	1	41	59	5	3	2	5	4	4	2	3	2	5	59	5	47	3	10	5	3	5	4	5	41	6	13	1	0	5	4	3	2
0	158	95	0	130	132	3	47	64	11	69	43	72	119	6	63	6	39	4	7	105	3	8	1	97	46	1	1	1	2	5	139	114	32	3	17	86	6	116	96	2	89	5	8	2	0	27	3	6	2
0	175	98	0	140	140	44	4	68	101	77	54	3	126	6	19	3	49	59	14	112	103	3	1	103	3	1	6	1	2	28	149	122	1	1	17	98	6	7	62	2	91	1	2	4	0	37	1	27	2
0	127	0	35	113	112	89	43	33	3	29	34	61	100	6	55	39	4	33	62	35	13	3	2	81	2	1	2	5	2	5	113	10	23	8	60	45	22	14	3	7	11	6	1	3	0	5	8	23	2
2	0	19	0	35	30	24	8	3	3	25	10	12	32	15	3	24	13	22	23	14	22	3	11	18	17	7	10	4	6	6	33	31	14	5	24	6	16	33	17	1	15	17	3	10	0	1	16	1	2
0	93	0	26	76	80	46	30	48	11	6	18	3	74	27	3	3	4	6	47	69	62	3	1	7	5	1	1	1	1	0	73	50	55	1	7	3	1	73	62	1	3	4	15	3	0	27	28	6	2
0	142	0	11	120	120	3	7	14	11	31	34	16	111	1	12	23	4	6	2	97	3	3	1	28	7	1	11	5	1	17	29	104	1	10	35	27	2	40	27	1	82	63	10	2	0	25	14	6	2
0	76	0	25	21	18	47	33	6	7	43	1	41	21	1	8	6	24	12	1	55	52	3	1	2	7	1	3	3	2	0	25	56	2	8	41	55	14	61	20	5	47	6	28	14	0	5	25	1	2
0	93	0	26	76	80	46	30	48	11	6	18	3	74	27	3	3	4	6	47	69	62	3	1	7	5	1	1	1	1	0	73	50	53	1	7	3	1	73	62	1	3	4	15	3	0	27	28	6	2
0	115	101	0	0	141	113	4	70	103	83	18	3	129	20	29	74	11	6	76	115	104	5	35	28	7	31	48	1	2	0	150	67	32	3	73	98	2	124	100	1	93	77	14	4	0	63	45	2	2
12	0	32	0	53	49	9	27	37	32	9	1	34	53	1	30	19	11	30	20	45	14	3	1	45	3	20	23	3	2	0	58	49	39	26	10	46	2	14	43	2	7	6	1	12	0	5	14	12	2
0	1	0	1	1	1	1	1	1	1	1	1	1	1	1	1	1	1	1	1	1	1	1	1	1	1	1	1	1	1	1	1	1	1	1	1	1	1	1	1	1	1	1	30	1	0	1	1	1	1
0	82	49	0	71	70	55	35	46	7	45	33	46	26	1	8	2	11	36	1	12	58	3	17	13	3	1	3	5	2	12	82	63	10	33	12	45	1	67	28	2	52	6	49	1	0	12	8	1	2
0	52	0	5	46	40	3	25	33	11	29	22	4	26	10	8	36	11	12	28	39	2	7	1	38	21	1	19	1	2	0	47	15	29	23	31	39	6	16	38	2	2	1	9	3	0	5	10	1	2
0	18	11	0	16	18	13	4	12	3	12	1	11	15	1	8	14	12	12	12	12	2	5	6	17	3	9	3	1	2	5	17	16	1	3	14	17	1	17	16	9	14	5	79	8	0	11	11	1	3
0	40	18	0	34	29	12	18	23	7	24	15	16	18	1	8	5	11	21	22	27	21	8	1	13	3	13	6	1	2	12	32	29	17	8	22	30	9	32	29	2	7	6	7	3	0	5	14	1	2
0	106	63	0	89	92	75	7	8	59	0	18	12	84	2	44	3	13	4	55	73	36	5	23	68	6	36	1	1	10	0	97	76	52	20	44	69	40	78	71	9	24	4	25	4	0	44	30	18	2
0	93	0	26	76	80	46	30	48	11	6	18	3	74	27	3	3	4	6	47	69	62	3	1	7	5	1	1	1	1	0	73	50	53	1	7	3	1	73	62	1	3	4	15	3	0	27	28	6	2
0	69	0	24	1	52	9	30	43	3	38	13	20	58	1	25	1	14	12	1	2	13	9	1	20	7	1	2	5	2	9	56	10	1	3	39	23	14	40	48	5	8	31	10	3	0	5	1	7	2
0	99	58	0	82	86	15	10	12	3	52	9	52	80	4	18	20	6	22	50	15	13	3	1	20	37	7	7	1	10	5	93	74	45	5	52	52	37	76	38	2	10	46	12	2	0	5	17	8	2
0	90	52	0	74	76	12	4	26	3	47	29	16	70	9	39	6	13	37	37	63	60	20	1	7	5	30	22	1	2	6	84	65	52	3	34	58	1	14	59	12	55	42	1	19	1	35	21	1	2
0	10	4	0	132	7	3	27	65	3	5	43	73	121	6	64	10	14	6	1	106	98	30	1	98	3	50	2	1	2	5	128	115	12	51	2	54	58	32	97	28	7	44	7	2	0	5	10	1	2
0	150	90	0	10	90	73	11	34	11	0	49	22	46	9	10	37	3	6	53	15	93	16	1	11	50	1	2	2	2	6	129	15	4	1	15	89	8	109	67	2	85	6	130	26	0	1	10	1	2
0	160	95	0	130	134	3	47	64	81	69	43	72	119	6	63	78	39	4	7	105	3	8	1	97	46	1	1	1	2	5	139	114	32	3	17	86	6	116	96	2	89	5	8	2	0	27	3	6	2
0	93	0	26	76	80	46	30	48	11	6	18	3	74	27	3	3	4	6	47	69	62	3	1	7	5	1	1	1	1	0	73	50	53	1	7	3	1	73	62	1	3	4	15	3	0	27	28	6	2
0	160	95	0	131	134	3	47	64	85	69	43	72	119	6	63	6	39	4	7	105	3	8	1	97	46	1	1	1	2	5	139	114	32	3	17	86	6	116	96	2	89	5	8	2	0	27	3	6	2
0	182	104	0	144	130	5	4	38	107	52	1	7	130	9	8	23	42	12	17	117	2	4	2	56	10	1	3	1	2	25	153	19	88	3	2	17	22	128	16	9	39	6	37	1	0	5	1	3	2
0	57	0	21	31	27	3	7	22	11	31	8	32	49	17	10	22	4	6	2	41	3	3	1	28	16	1	13	4	1	5	52	44	26	10	35	27	6	48	27	1	31	6	40	2	0	25	2	6	2
0	3	0	3	0	4	3	3	3	3	3	2	3	3	2	3	3	3	3	2	3	3	3	1	3	3	2	3	1	1	0	3	3	3	1	3	3	1	3	3	1	3	4	23	3	0	3	3	1	2
0	99	58	0	82	86	15	10	12	3	52	9	52	80	4	18	20	6	22	50	15	13	3	1	20	37	7	7	1	10	5	93	74	45	5	15	52	37	76	38	2	10	46	12	2	0	39	17	8	2
0	186	109	0	115	110	122	58	46	14	86	55	25	133	21	8	89	11	6	9	5	111	3	39	23	3	1	49	3	2	5	156	126	10	8	76	102	64	14	3	4	97	84	1	1	0	12	13	1	2
0	176	98	0	127	140	44	4	68	97	78	54	3	127	6	19	82	49	59	14	113	103	3	1	103	3	1	6	1	2	28	149	122	1	1	17	98	6	7	20	2	7	1	2	4	0	37	1	1	2
0	79	47	0	68	68	53	35	42	3	0	32	44	1	1	36	53	11	21	10	8	55	3	1	38	8	1	3	5	3	21	78	60	49	24	42	45	8	65	56	5	49	38	29	1	0	21	14	7	2
0	113	0	1	91	17	4	7	8	11	6	42	4	88	1	3	3	4	6	2	9	72	3	25	44	5	1	1	1	1	0	102	7	53	40	9	9	43	10	74	1	68	1	43	2	0	6	33	1	2
0	139	80	0	119	69	9	8	0	71	63	48	68	6	1	59	2	24	5	18	95	87	3	3	74	48	41	4	1	24	5	122	100	36	45	10	1	52	14	89	24	24	5	1	4	0	5	5	1	4
0	166	0	3	0	17	109	53	57	11	73	18	53	35	1	3	3	17	6	7	108	99	3	5	99	7	1	1	2	1	0	142	67	29	1	72	94	6	118	15	2	56	4	36	3	0	6	43	6	2
0	105	62	0	90	93	11	4	55	13	0	1	54	58	1	8	61	24	35	9	4	2	3	1	45	4	1	4	5	12	2	4	77	60	8	55	70	2	79	4	17	4	6	69	1	0	5	3	8	2
0	31	17	0	26	23	9	8	18	24	21	8	19	23	4	18	20	6	5	18	23	4	12	1	24	14	12	4	1	2	5	12	24	1	8	10	23	1	14	6	10	9	6	1	3	0	17	5	8	4
0	38	0	13	33	9	7	4	8	1	10	6	22	30	6	22	23	11	20	7	7	21	3	4	8	3	1	14	5	2	5	8	28	22	6	7	29	1	31	28	2	7	5	39	2	0	19	14	2	2
0	115	101	0	0	141	113	4	70	103	83	18	3	129	39	29	74	11	6	76	115	104	5	35	28	7	31	48	1	2	17	150	67	32	3	73	6	2	124	100	1	93	78	14	4	0	63	45	2	2
0	197	0	3	156	151	1	4	1	11	89	18	41	10	10	2	3	4	6	83	124	3	3	41	7	3	3	41	1	1	0	92	130	29	1	78	106	68	138	90	1	60	4	141	3	0	69	47	6	2
0	161	95	0	130	134	3	47	64	11	69	43	72	119	6	63	6	39	4	7	105	3	8	1	97	46	1	1	1	2	5	139	114	32	3	17	86	6	116	96	2	89	5	8	2	0	27	3	6	2
0	15	0	4	14	16	12	11	11	14	9	9	8	14	7	8	12	11	9	11	12	13	3	1	15	10	8	9	5	2	0	14	13	12	3	12	13	2	14	14	2	8	6	1	1	0	5	1	1	2
0	7	4	0	5	7	3	6	6	7	5	4	4	6	4	6	2	6	5	5	6	6	3	3	6	5	1	4	4	2	4	6	6	5	4	6	3	1	6	6	6	6	1	31	1	0	5	5	1	1
0	146	87	0	46	122	53	35	26	3	0	16	70	42	9	5	23	11	28	65	98	55	3	1	91	8	45	3	1	17	15	126	106	2	8	15	13	20	21	56	2	84	65	53	25	0	21	14	1	2
0	114	0	9	1	47	9	8	17	61	31	1	20	26	1	8	13	11	18	32	19	25	9	1	20	7	39	2	5	2	5	55	82	21	8	12	26	14	86	40	2	21	6	18	2	0	5	3	1	2
0	114	0	9	1	47	9	8	17	61	31	1	20	26	1	8	13	11	18	32	19	25	9	1	20	7	39	2	5	2	5	55	82	21	8	12	26	14	86	40	2	21	6	18	2	0	5	3	1	2
0	151	68	0	126	125	105	35	3	7	45	23	38	113	1	8	12	42	36	9	12	2	9	1	13	4	9	3	5	2	3	132	110	12	47	12	45	14	111	28	9	10	6	94	3	0	5	8	1	15
0	40	18	0	34	29	12	19	24	7	24	15	16	31	1	23	5	10	21	22	25	21	8	10	29	3	13	6	1	2	12	32	29	17	8	22	30	9	32	29	2	7	6	7	3	0	5	14	1	2
0	80	48	0	69	69	54	10	8	45	0	10	45	66	6	29	18	17	4	42	61	56	11	1	58	7	1	27	1	18	22	79	61	12	3	16	57	2	66	57	2	50	39	11	17	0	33	2	6	2
25	0	46	0	0	67	52	11	45	44	0	31	43	65	20	35	52	13	34	3	60	54	5	1	41	30	17	22	15	13	0	77	59	48	3	17	6	31	64	55	2	24	37	117	16	0	32	26	16	5
0	99	58	0	82	86	15	10	12	3	52	9	52	80	4	18	20	6	22	50	15	13	3	1	20	37	7	7	1	10	5	93	74	45	5	15	52	37	76	38	2	10	46	12	2	0	5	17	8	2
0	129	0	36	92	95	90	25	17	14	38	45	25	86	1	5	2	11	51	20	87	25	3	1	82	2	13	38	1	2	0	56	10	61	3	32	72	9	24	87	6	8	56	6	3	0	51	1	1	2
0	20	13	0	18	20	15	7	1	17	14	1	13	1	4	13	15	14	4	14	12	14	3	3	19	7	1	3	3	2	7	19	18	1	10	16	14	12	20	4	1	16	4	5	3	0	12	8	1	2
0	30	17	0	25	24	22	17	19	23	21	8	18	24	12	19	2	4	5	19	15	4	3	8	25	13	7	3	8	2	11	26	23	20	8	19	24	1	20	6	2	19	6	5	3	0	5	8	7	2
0	110	0	31	0	1	78	4	3	11	6	10	3	35	1	3	3	17	27	58	71	3	8	1	7	5	1	1	1	1	1	99	67	62	1	9	74	6	82	73	1	3	1	56	3	0	45	18	20	1
0	10	4	0	132	7	3	27	65	3	5	43	73	121	6	64	10	14	6	1	106	98	30	1	98	3	50	2	1	2	5	128	115	12	51	2	54	58	32	97	28	7	44	7	2	0	5	10	1	2
12	0	32	0	53	49	9	27	37	32	9	1	34	53	1	30	19	11	30	20	45	14	3	1	45	3	20	23	3	2	0	58	49	39	8	10	46	2	14	43	2	7	6	1	12	0	5	14	12	2
0	99	58	0	82	86	15	10	12	3	52	9	52	80	4	18	20	6	22	50	15	13	3	1	20	37	7	7	1	10	5	93	74	45	5	15	52	37	76	38	2	10	46	12	2	0	5	17	8	2
0	67	37	0	59	55	4	29	42	3	37	1	38	57	6	5	6	11	2	36	50	15	18	2	50	25	23	2	3	3	5	64	5	15	3	20	13	3	56	4	17	41	30	66	1	0	5	8	1	8
0	63	0	11	56	51	40	7	40	23	35	10	1	55	1	12	23	13	6	2	41	44	3	7	46	7	1	11	4	2	17	29	50	41	10	35	48	1	53	27	1	38	25	85	2	0	29	2	2	2
0	11	0	1	10	12	4	7	8	11	6	7	4	3	1	3	3	4	6	2	9	3	3	1	11	5	1	8	1	1	0	10	7	9	1	9	9	6	10	11	1	9	9	43	2	0	6	2	1	2
0	109	0	3	94	96	66	10	3	3	10	10	56	3	2	46	3	31	6	7	66	14	8	1	70	5	37	1	17	1	0	98	56	9	1	10	73	41	81	3	1	60	4	70	3	0	1	2	6	12
0	104	61	0	88	92	74	7	8	55	0	18	12	83	2	44	3	13	4	54	73	36	5	23	68	6	36	1	1	20	0	97	76	52	20	44	69	40	78	71	9	24	4	25	4	0	44	30	18	2
0	112	0	30	96	48	73	10	14	3	54	10	57	87	29	47	64	6	45	1	77	71	5	1	67	7	38	33	1	2	0	101	80	63	3	56	75	42	83	3	2	67	49	122	21	0	46	32	21	2
0	59	24	0	38	45	3	4	14	3	31	25	31	9	21	25	12	14	28	1	15	27	14	1	42	7	18	2	3	2	5	53	45	35	8	27	33	26	21	31	2	32	21	53	1	0	26	1	2	7
0	16	0	1	15	1	1	1	1	15	10	1	1	1	1	1	1	1	10	1	1	1	3	1	16	1	1	2	1	5	1	15	14	1	1	13	14	1	15	1	1	12	1	102	1	0	1	9	5	1
3	0	19	0	35	30	24	8	3	3	25	10	12	32	16	3	26	13	22	23	14	22	3	1	18	6	7	10	9	6	6	33	31	14	5	24	6	4	33	17	1	15	17	3	9	0	1	12	1	2
0	158	95	0	130	132	3	47	64	11	69	43	72	119	6	63	56	39	4	69	105	3	8	1	97	52	1	1	1	2	5	139	114	32	3	17	86	6	116	96	2	89	5	8	2	0	27	3	6	2
29	0	21	0	36	31	26	22	25	27	27	10	7	33	9	19	19	19	4	24	29	13	3	1	30	3	1	2	1	2	0	34	33	25	1	25	27	2	35	6	2	17	19	22	8	0	19	17	10	2
0	126	0	32	112	18	88	33	6	7	17	1	6	26	1	8	6	14	1	1	33	83	3	1	34	7	1	6	20	2	0	56	25	21	8	2	13	14	93	20	2	11	12	47	1	0	5	1	1	2
0	107	64	0	91	94	4	10	55	3	0	23	55	85	9	5	63	11	12	56	76	69	3	24	6	7	1	32	1	1	6	5	78	12	8	2	71	1	80	72	22	65	1	50	2	0	5	31	1	2
0	141	82	0	120	52	9	48	26	72	65	8	69	109	34	5	73	40	1	49	5	2	3	2	90	3	1	2	5	2	5	123	10	76	3	22	26	1	102	40	2	80	6	127	3	0	15	6	2	2
0	151	68	0	126	125	105	35	3	7	45	23	38	113	1	8	12	42	36	9	12	2	9	1	13	4	9	3	5	2	3	132	110	12	47	12	45	14	111	28	9	10	6	94	3	0	5	8	1	15
0	132	0	35	113	112	89	43	33	3	29	34	61	100	6	55	39	4	33	62	35	13	3	2	81	2	1	2	5	2	5	113	10	23	8	60	45	22	14	3	7	11	6	1	3	0	5	8	23	2
0	7	4	0	5	7	3	6	6	7	5	4	4	6	4	6	2	6	5	5	6	6	3	3	6	5	1	4	4	2	4	6	6	5	4	6	3	1	6	6	6	6	1	31	1	0	5	5	1	1
14	0	33	0	54	50	3	8	38	3	0	25	35	54	15	8	43	11	1	34	46	40	9	1	1	5	1	2	1	1	6	59	19	32	27	37	45	2	52	4	1	35	26	4	13	0	17	1	13	1
0	110	0	31	0	1	3	4	3	11	6	10	3	35	1	3	3	17	27	58	71	3	8	1	7	5	1	1	1	1	24	99	67	62	1	9	74	6	82	73	1	3	1	56	3	0	45	18	6	1
0	9	6	0	8	9	7	1	8	9	6	6	6	1	6	5	7	7	4	7	7	9	3	4	8	3	1	6	1	2	5	8	8	7	6	7	7	1	8	9	2	8	8	26	2	0	6	7	1	2
0	57	0	20	49	43	12	4	26	7	28	8	24	26	1	8	39	11	6	7	27	25	3	1	31	5	1	15	1	1	0	24	7	26	8	34	31	2	24	14	1	11	6	6	3	0	11	3	1	2
0	188	109	0	151	146	122	58	46	110	86	55	25	133	1	8	90	14	6	9	121	112	3	39	23	3	1	2	3	2	5	157	126	10	8	76	27	64	132	102	4	92	6	137	1	0	12	13	1	2
0	31	17	0	26	23	9	8	18	24	21	8	19	23	4	18	20	6	5	18	23	4	12	1	24	14	12	4	1	2	5	12	22	1	8	10	23	1	14	6	10	9	6	1	3	0	17	5	8	4
0	115	101	0	0	141	114	4	70	103	83	18	3	129	39	29	74	11	6	76	115	104	5	35	28	7	31	48	1	2	17	150	67	32	3	73	6	2	124	100	1	93	77	14	4	0	63	45	2	2
39	0	0	34	0	104	86	39	57	1	58	44	59	95	20	51	6	13	1	3	81	76	5	1	77	6	42	22	1	13	0	110	87	34	1	17	79	8	88	28	1	24	37	71	22	0	49	21	2	2
0	115	101	0	0	141	116	4	70	103	83	18	3	129	39	29	74	11	6	76	115	104	5	35	28	7	31	48	1	2	17	150	67	32	3	73	6	2	124	100	1	93	77	14	4	0	63	45	2	2
0	150	60	0	125	91	104	11	54	11	0	23	4	46	9	10	37	3	35	53	15	94	16	1	6	2	1	3	3	2	6	130	42	4	3	67	41	8	45	14	7	7	6	21	3	0	43	8	1	2
0	99	58	0	82	86	15	10	12	3	52	9	52	80	4	18	20	6	22	50	15	13	3	1	20	37	7	7	1	10	5	93	74	45	5	15	52	37	76	38	2	10	46	12	2	0	5	17	8	2
0	102	0	30	86	90	73	37	53	3	54	41	53	55	6	43	35	17	4	17	14	68	8	22	67	38	35	31	1	2	23	96	75	1	1	54	68	8	77	70	2	7	5	34	1	0	42	2	2	2
0	166	0	3	0	17	109	53	57	11	6	18	53	122	1	3	3	17	6	7	108	3	3	5	99	7	1	1	2	1	0	142	67	29	1	17	94	6	118	15	2	56	4	36	3	0	6	43	6	2
0	82	49	0	71	70	55	35	46	7	45	33	46	26	1	8	2	11	36	1	12	58	3	17	13	3	1	3	5	2	12	82	63	10	33	12	45	1	67	28	2	52	6	49	1	0	12	8	1	2
0	123	70	0	42	108	87	8	6	3	0	1	4	19	1	54	32	4	28	1	84	13	3	28	80	6	1	36	3	2	5	112	91	69	8	2	12	2	90	84	2	11	53	72	3	0	5	1	8	2
0	80	48	0	69	69	54	10	8	45	0	10	45	66	6	29	18	17	4	42	61	56	11	1	57	7	1	27	1	18	22	79	61	12	3	16	57	2	66	57	2	50	39	11	17	0	33	2	6	2
0	22	12	0	19	21	12	4	14	3	16	8	14	2	6	14	13	11	14	7	15	15	3	7	20	12	9	3	3	2	8	17	19	15	1	12	18	13	21	18	1	17	6	53	3	0	13	3	1	2
0	9	6	0	8	9	7	1	8	9	6	6	6	1	6	5	7	7	4	7	7	9	3	4	8	3	1	6	1	2	5	8	8	7	6	7	7	1	8	9	2	8	8	26	2	0	6	7	1	2
0	115	101	0	0	141	113	4	70	103	83	18	3	129	39	29	74	11	6	76	115	104	5	35	28	7	31	48	1	2	17	150	67	32	3	73	6	2	124	100	1	93	77	14	4	0	63	45	2	2
0	115	101	0	0	141	113	4	70	103	83	18	3	129	20	29	74	11	6	76	115	104	5	35	28	7	31	48	1	2	17	150	67	32	3	73	98	2	124	100	1	93	80	14	4	0	63	45	2	2
0	113	0	1	91	17	4	7	8	11	6	7	4	88	1	3	3	4	6	2	9	3	3	1	44	5	1	1	1	1	0	102	7	53	1	9	9	43	10	75	1	50	1	43	2	0	6	10	1	2
21	0	38	0	61	59	42	4	14	14	0	28	40	59	24	33	47	23	32	8	45	48	19	13	51	7	24	23	3	2	0	69	53	12	8	2	51	30	58	49	6	42	29	87	1	0	1	6	15	2
0	107	64	0	91	94	4	10	55	3	0	23	55	85	9	5	63	11	12	56	76	69	3	24	6	7	1	32	1	1	6	5	78	12	8	2	71	1	80	72	22	65	1	50	2	0	5	31	1	2
0	183	32	0	147	81	20	57	14	108	85	21	77	15	1	49	2	3	1	39	119	28	14	37	107	2	3	2	1	2	3	154	125	90	3	22	23	63	129	101	4	95	81	38	2	0	1	1	1	10
0	194	0	21	60	9	125	4	8	3	6	13	22	21	6	5	7	11	4	28	7	21	3	1	8	3	9	6	11	2	5	161	129	22	1	12	7	67	57	28	2	7	87	44	2	0	1	14	1	2
0	175	98	0	140	140	44	54	68	97	77	54	3	126	6	19	3	49	59	14	112	103	3	1	103	3	1	6	1	2	28	149	122	1	1	17	98	6	7	62	2	7	1	2	4	0	37	1	27	2
0	129	0	36	92	95	90	25	17	14	38	45	25	86	1	5	2	11	51	20	87	25	3	1	82	2	13	38	1	2	0	56	10	61	3	32	72	9	24	87	6	8	56	6	3	0	51	1	1	2
0	114	0	9	1	47	9	8	17	61	31	1	20	26	1	8	13	11	18	32	19	25	9	1	20	7	39	2	5	2	5	55	82	21	8	12	26	14	86	40	2	21	6	18	2	0	5	3	1	2
0	106	63	0	89	92	75	7	8	55	0	18	12	84	2	44	3	13	4	55	73	36	5	23	68	6	36	1	1	10	0	97	76	52	20	44	69	40	78	71	9	24	4	25	4	0	44	30	18	2
29	0	21	0	36	31	26	22	25	27	27	10	7	33	9	19	19	19	4	24	29	13	3	1	30	3	1	2	1	2	0	34	33	25	1	25	27	2	35	6	2	17	19	22	8	0	19	17	10	2
0	166	0	3	0	17	109	53	57	11	6	18	53	122	1	3	3	17	6	7	108	3	3	5	99	7	1	1	2	1	0	142	67	29	1	17	94	6	118	15	2	56	4	36	3	0	6	43	6	2
31	0	0	27	0	82	66	4	50	52	49	10	15	76	10	2	58	29	6	7	70	64	8	1	64	35	1	28	1	1	0	90	7	57	1	27	61	1	74	63	20	58	44	24	3	0	6	1	6	12
0	75	0	25	21	18	47	33	6	7	43	1	41	21	1	8	6	24	12	1	55	52	3	1	2	7	1	3	3	2	0	25	56	2	8	2	55	14	61	20	5	47	6	28	14	0	5	25	1	2
0	179	35	0	142	142	117	55	58	1	23	23	72	42	10	8	2	11	6	78	5	13	9	1	105	10	1	3	13	2	5	151	5	12	53	12	100	28	126	3	5	94	79	76	18	0	6	8	7	2
0	183	32	0	147	144	20	57	14	108	85	21	77	132	1	49	87	3	1	39	119	28	14	37	107	2	3	2	1	2	3	154	125	90	3	22	23	63	129	101	4	95	81	38	2	0	1	1	1	10
0	155	92	0	127	129	15	10	1	23	0	10	9	117	9	62	77	43	30	67	102	4	5	32	95	7	1	2	1	1	6	136	112	32	1	12	11	31	24	28	6	8	5	6	2	0	59	2	12	2
7	0	21	0	36	31	26	22	25	27	27	10	7	33	9	19	19	19	4	24	29	13	3	1	30	3	1	2	1	2	0	34	33	25	1	25	27	2	35	6	2	17	19	22	8	0	19	17	10	2
0	173	0	3	139	127	3	7	67	3	6	18	4	18	10	2	47	48	6	71	14	8	3	1	7	5	1	3	1	2	0	148	121	3	1	17	91	1	87	28	1	60	1	35	2	2	3	1	6	1
0	138	0	37	79	37	3	15	9	69	61	23	66	3	1	58	71	38	24	17	94	86	27	1	43	7	13	6	3	1	17	29	99	75	8	54	85	1	100	90	2	6	62	42	2	0	25	3	2	3
0	128	0	28	114	37	68	10	3	3	31	10	1	101	1	44	25	22	6	7	50	84	3	1	8	5	1	3	1	2	17	114	94	32	36	50	82	1	94	86	2	61	55	17	2	0	37	8	2	2
0	158	95	0	130	132	3	47	64	11	69	43	72	119	6	63	6	39	4	7	105	3	8	1	97	46	1	1	1	2	5	139	114	32	3	17	86	6	116	96	2	89	5	8	2	0	27	3	6	2
4	0	19	0	35	30	24	8	3	3	25	10	12	32	15	3	24	13	22	23	14	22	3	1	18	6	7	10	4	6	6	33	31	14	15	24	6	4	33	17	1	15	17	3	9	0	1	12	5	2
0	115	101	0	0	141	113	4	70	104	83	18	3	129	39	29	74	11	6	76	115	104	5	35	28	7	31	48	1	2	17	150	67	32	3	73	6	2	124	100	1	93	77	14	4	0	63	45	2	2
39	0	0	34	0	104	86	0	57	1	58	44	59	95	20	51	6	13	1	3	81	76	5	1	77	6	42	22	1	22	0	110	87	0	1	17	79	8	88	28	1	24	37	71	22	0	49	21	2	2
0	150	37	0	34	124	62	10	32	3	16	1	8	31	9	49	76	41	33	66	99	58	3	2	94	14	22	2	4	28	6	131	109	2	1	66	90	56	20	3	25	17	36	5	3	0	5	6	1	2
41	0	79	0	0	115	94	7	36	3	0	24	63	65	33	51	70	37	53	3	90	54	5	1	86	5	17	42	1	13	0	77	98	74	3	17	84	48	33	89	2	79	59	3	4	0	6	38	24	2
0	18	11	0	16	18	12	4	12	3	12	1	11	15	1	8	14	12	12	12	12	13	5	6	17	3	9	3	1	2	5	17	16	1	3	14	16	1	17	16	8	14	5	79	8	0	11	11	1	3
41	0	79	0	0	115	94	7	36	3	0	24	63	0	33	51	70	37	53	3	90	54	5	1	86	5	17	42	1	13	0	77	98	74	3	17	84	48	33	89	2	79	59	3	4	0	6	38	24	2
0	166	0	40	0	17	109	53	57	90	6	18	53	35	1	3	3	17	6	69	108	101	3	5	99	7	51	1	2	1	0	142	67	29	0	17	94	6	120	15	2	56	70	48	3	0	6	43	6	2
0	175	98	0	140	140	44	4	68	97	77	54	3	126	6	19	3	49	59	14	112	103	3	1	103	3	1	6	1	2	28	149	122	1	1	17	98	6	7	62	2	7	1	2	4	0	37	1	27	2
0	27	16	0	23	1	20	15	1	21	19	1	17	20	1	16	18	11	16	17	12	19	11	1	23	10	1	3	7	1	10	24	10	18	4	18	13	9	25	23	4	6	6	62	1	0	16	13	1	2
14	0	33	0	54	50	3	8	38	37	0	25	36	54	15	8	43	11	1	34	46	40	9	1	1	5	1	2	1	1	6	59	19	32	27	37	45	2	52	4	1	35	26	4	3	0	17	1	13	1
0	115	67	0	103	101	82	7	18	63	0	16	58	91	30	49	2	4	48	59	80	4	5	27	75	2	41	3	18	2	5	107	85	12	41	15	78	44	33	80	1	70	51	3	8	0	47	1	1	2
27	0	0	1	0	48	59	7	8	11	6	7	4	3	1	2	3	4	39	2	66	3	3	1	44	5	1	1	1	1	0	86	67	53	1	9	9	6	71	61	1	56	9	121	2	0	6	10	1	2
0	190	0	42	30	148	46	5	3	23	6	10	3	136	2	69	3	8	6	1	102	4	5	1	7	5	1	3	1	1	0	158	7	92	5	2	104	1	135	28	1	98	25	16	2	0	67	10	1	2
0	104	61	0	89	92	75	7	8	55	0	18	12	84	2	44	3	13	4	55	73	36	5	23	68	6	36	1	1	10	0	97	76	52	20	44	69	40	78	71	9	24	4	25	4	0	44	30	18	2
31	0	0	27	0	82	66	4	50	52	49	10	15	76	10	2	18	17	6	7	70	64	8	1	64	5	1	28	1	1	0	90	71	57	1	27	61	1	74	63	20	58	44	24	3	0	6	1	6	12
0	166	0	3	0	17	109	53	57	92	6	18	53	35	1	3	3	17	6	7	108	101	3	5	99	7	51	1	2	1	0	142	67	29	1	17	94	6	120	15	2	56	70	48	3	0	6	43	6	2
0	200	112	0	158	106	9	62	75	3	12	1	16	42	9	49	13	14	4	1	12	118	5	2	23	4	1	3	4	2	6	5	133	26	3	37	88	14	141	104	2	10	89	142	1	0	5	1	1	2
14	0	33	0	54	50	3	8	38	3	0	25	35	54	15	8	43	11	1	34	46	40	9	1	1	5	1	2	1	1	6	59	19	32	27	37	45	2	52	4	1	35	26	4	3	0	17	1	13	1
0	153	0	5	10	127	3	4	33	78	42	9	22	116	10	8	13	11	6	28	54	2	7	5	11	11	1	2	1	2	0	134	15	45	1	31	91	32	16	67	1	46	34	9	1	0	6	10	1	2
0	190	0	42	30	148	46	5	3	23	6	10	3	136	2	69	3	8	6	1	102	4	5	1	7	5	1	3	1	1	0	158	7	92	5	2	104	1	135	28	1	98	25	16	2	0	67	10	1	2
0	114	0	9	1	47	9	8	17	61	31	1	20	26	1	8	13	11	18	32	19	25	9	1	20	7	39	2	5	2	5	55	82	21	8	12	26	14	86	40	2	21	6	18	2	0	5	3	1	2
0	143	83	0	0	121	40	7	3	43	0	10	1	18	1	60	6	27	40	64	25	3	3	1	7	5	31	43	1	23	5	124	68	54	3	36	24	6	103	91	2	83	6	74	1	0	6	40	2	2
0	126	0	5	10	17	3	45	33	7	42	9	22	13	10	19	13	4	6	28	54	2	7	5	11	11	1	2	1	2	0	119	15	45	1	62	64	32	97	67	2	46	34	19	1	0	6	10	1	2
0	30	17	0	25	24	22	17	19	23	21	8	18	25	12	19	2	4	5	19	15	4	3	8	26	13	7	3	8	2	11	26	23	20	8	19	24	1	20	6	2	19	6	5	3	0	5	8	7	2
0	1	0	1	1	1	1	1	1	1	1	1	1	1	1	1	1	1	1	1	1	1	1	1	1	1	1	1	1	1	1	1	1	1	1	1	1	1	1	1	1	1	1	30	1	0	1	1	1	1
0	188	109	0	151	146	122	58	46	110	86	55	25	133	1	8	90	14	6	9	121	112	3	39	23	3	1	2	3	2	5	157	126	10	8	76	27	64	24	102	4	92	6	6	1	0	12	13	1	2
0	9	6	0	8	9	7	1	8	9	6	6	6	1	6	5	7	7	4	7	7	9	3	4	8	3	1	6	1	2	5	8	8	7	6	7	7	1	8	9	2	8	8	26	2	0	6	7	1	2
0	52	0	5	46	40	3	25	33	11	29	22	4	26	10	8	6	11	12	28	39	2	7	1	38	21	1	2	1	2	0	47	15	29	1	31	39	6	44	38	2	2	1	111	3	0	5	10	1	2
41	0	78	0	0	115	93	7	36	3	0	24	63	65	33	51	70	37	53	3	90	54	5	1	86	5	17	42	1	13	0	77	98	74	3	17	84	48	33	89	2	79	59	3	4	0	6	38	24	2
0	126	0	5	10	17	3	45	33	7	42	9	22	13	10	19	13	4	6	28	54	2	7	5	11	11	1	2	1	2	0	119	15	45	1	62	64	32	97	67	2	46	34	19	1	0	6	10	1	2
0	86	52	0	74	72	12	4	26	3	47	29	16	70	9	39	6	13	37	37	63	60	20	1	7	5	30	22	1	2	6	84	65	52	3	34	58	1	14	59	12	55	42	1	19	1	35	21	1	2
0	140	81	0	79	48	98	7	3	7	64	1	13	108	6	13	37	39	55	14	96	88	3	30	1	7	3	1	3	2	5	19	101	1	3	16	86	51	101	3	2	16	5	20	3	0	27	8	1	2
0	196	0	5	46	40	3	59	33	11	29	22	80	13	10	8	1	11	12	28	39	2	7	1	38	21	1	2	1	2	0	38	15	29	1	31	39	8	136	38	2	2	1	98	3	0	5	10	1	2
0	80	48	0	69	69	54	10	8	45	0	10	45	66	6	29	18	17	4	42	61	56	11	1	57	7	1	27	1	18	22	79	61	12	3	16	57	2	66	57	2	50	39	11	17	0	33	2	6	2
0	102	0	30	86	90	73	37	53	3	54	41	53	55	6	43	35	17	4	17	14	68	8	22	67	38	35	31	1	2	23	96	75	1	1	54	68	8	77	70	2	7	5	34	1	0	42	2	2	2
0	104	61	0	88	92	76	7	8	55	0	18	12	84	2	44	3	13	4	54	73	36	5	23	68	6	36	1	1	20	0	97	76	52	20	44	69	40	78	71	9	24	48	25	4	0	44	30	18	2
0	186	109	0	115	110	122	58	46	14	86	55	25	133	21	8	89	11	6	9	5	111	3	39	23	3	1	49	3	2	5	156	126	10	8	76	102	64	14	3	4	97	84	1	1	0	12	13	1	2
0	190	0	42	30	148	46	5	3	23	6	10	3	136	2	69	3	8	6	1	102	4	5	1	7	5	1	3	1	1	0	158	7	92	5	2	104	1	135	28	1	98	25	16	2	0	67	10	1	2
0	79	47	0	68	68	53	35	42	3	0	32	44	1	1	36	53	11	21	10	8	55	3	1	38	8	1	3	5	3	21	78	60	49	24	42	45	8	65	56	5	49	38	29	1	0	21	14	7	2
0	158	95	0	130	132	3	47	64	87	69	43	72	119	6	63	6	39	4	7	105	3	8	1	97	46	1	46	1	2	5	139	114	32	3	17	86	6	116	96	2	89	5	8	2	0	27	3	6	2
0	20	13	0	18	20	16	7	1	18	14	1	13	1	4	13	17	14	4	14	12	14	3	3	19	7	1	3	3	2	7	19	18	1	11	16	14	12	20	4	1	16	4	5	3	0	12	8	1	2
0	10	4	0	132	7	3	27	65	3	5	43	73	121	6	64	10	14	6	1	106	98	30	1	98	3	50	2	1	2	5	128	115	12	51	2	54	58	32	97	28	7	44	7	2	0	5	10	1	2
0	128	0	28	114	37	68	10	3	3	31	10	1	101	1	44	25	22	6	7	50	84	3	1	8	5	1	3	1	2	17	114	94	32	36	50	82	1	94	86	2	61	55	17	2	0	37	8	2	2
0	99	58	0	82	86	15	10	12	3	52	9	52	81	4	18	20	6	22	50	15	13	3	1	20	37	7	7	1	10	5	93	74	45	5	15	52	37	76	38	2	10	46	12	2	0	5	17	8	2
0	123	70	0	42	107	87	8	6	3	0	1	4	19	1	54	32	4	28	1	84	13	3	28	80	6	1	36	3	2	5	112	91	69	8	2	12	2	90	84	2	11	53	72	3	0	5	1	8	2
46	0	116	0	4	6	128	5	2	43	18	1	25	64	1	23	5	5	1	1	128	53	3	2	5	4	4	2	2	2	3	59	5	47	3	2	5	3	5	108	5	5	6	13	1	0	5	4	3	2
14	0	33	0	54	50	37	8	38	3	0	25	35	54	15	8	43	11	1	34	46	40	9	1	1	5	1	2	1	1	6	59	19	32	27	37	45	2	52	4	1	35	26	4	3	0	17	1	13	1
0	114	0	9	1	47	9	8	17	61	31	1	20	26	1	8	13	11	18	32	19	25	9	1	20	7	39	2	5	2	5	55	82	21	8	12	26	14	86	40	2	21	6	18	2	0	5	3	1	2
0	10	4	0	132	7	3	27	65	3	5	43	73	121	6	64	10	14	6	1	106	98	30	1	98	3	50	2	1	2	5	128	115	12	51	2	54	58	32	97	28	7	44	7	2	0	5	10	1	2
0	150	60	0	125	91	104	11	54	11	0	23	4	46	9	10	37	3	35	53	15	2	16	1	6	2	1	3	3	2	6	130	42	4	3	15	41	8	45	14	7	86	6	21	3	0	43	8	1	2
0	133	73	0	116	11	91	22	59	23	59	46	12	104	6	56	18	34	4	7	88	68	5	29	7	46	7	39	1	2	5	115	96	32	3	61	83	1	96	70	2	15	57	125	2	0	27	35	6	2
0	159	19	0	35	133	24	52	3	3	25	52	12	32	15	3	24	13	22	23	14	22	3	1	18	6	7	10	4	6	6	33	31	14	49	24	6	4	33	17	1	15	17	3	9	0	1	12	26	16
0	121	9	0	107	94	27	41	26	3	0	8	4	97	31	52	68	11	7	14	83	78	3	24	79	3	1	35	2	2	25	75	89	67	43	58	80	47	20	82	2	72	6	5	3	0	5	14	8	2
0	175	98	0	140	140	44	4	68	97	77	54	3	126	6	19	3	49	59	14	112	103	3	1	103	3	1	6	23	2	28	149	122	1	1	17	98	6	7	62	2	7	1	2	4	0	37	1	27	2
0	109	0	3	94	96	66	10	3	3	10	10	56	3	2	46	3	31	6	7	66	14	8	1	70	5	37	1	17	1	0	98	56	9	1	10	73	41	81	3	1	60	4	70	3	0	1	2	6	12
0	188	109	0	151	146	122	58	46	110	86	55	25	133	1	8	90	14	6	9	121	112	3	39	23	3	1	2	3	2	5	157	126	10	8	76	27	64	24	102	4	92	6	6	1	0	12	13	1	2
14	0	33	0	54	50	38	8	38	3	0	25	35	54	15	8	43	11	1	34	46	40	9	1	1	5	1	2	1	1	6	59	19	32	27	37	45	2	52	4	1	35	26	4	3	0	17	1	14	1
41	0	77	0	0	115	93	7	36	3	0	24	63	65	33	51	70	36	53	3	90	54	5	1	86	5	17	42	1	13	0	77	98	74	3	17	84	48	33	89	2	79	59	3	23	0	6	38	24	2
0	76	0	25	21	18	47	33	6	7	43	1	41	21	1	8	6	24	12	1	55	52	3	1	2	7	1	3	3	2	0	25	56	2	8	41	55	14	61	20	5	47	6	28	14	0	5	25	1	2
0	85	52	0	74	72	12	4	26	3	47	29	16	70	9	39	6	13	37	37	63	60	20	1	7	5	30	22	1	2	6	84	65	52	3	34	58	1	14	59	12	55	42	1	19	1	35	21	1	2
0	150	37	0	34	124	62	10	32	3	16	1	8	31	9	49	76	41	33	66	99	58	3	2	94	14	22	2	4	28	6	131	109	2	1	66	90	56	110	3	25	17	36	93	3	0	5	6	1	2
46	0	116	0	4	6	128	5	2	43	95	1	25	64	1	23	5	5	1	1	128	53	3	2	5	4	4	2	2	2	3	59	5	47	3	2	5	3	5	108	5	5	6	13	1	0	5	4	3	2
0	95	0	28	78	37	68	24	3	3	31	39	1	77	1	36	59	30	6	7	50	65	5	20	66	5	1	2	1	2	17	75	72	34	36	50	52	1	75	65	2	61	45	88	8	0	37	8	2	2
0	116	30	0	104	102	82	7	18	63	0	16	58	92	30	49	2	4	48	59	80	4	5	27	20	2	41	3	18	2	5	108	86	64	42	15	78	44	33	80	1	70	51	3	8	0	48	34	1	2
0	7	4	0	5	7	3	6	6	7	5	4	4	6	4	6	2	6	5	5	6	6	3	3	6	5	1	4	4	2	4	6	6	5	4	6	3	1	6	6	6	6	1	31	1	0	5	5	1	1
0	126	0	5	10	17	3	45	33	7	42	9	22	13	10	19	13	4	6	28	54	2	7	5	11	11	1	2	1	2	0	119	15	45	1	62	64	32	97	67	2	46	34	19	1	0	6	10	1	2
0	9	6	0	8	9	7	1	8	9	6	6	6	1	6	5	7	7	4	7	7	9	3	4	8	3	1	6	1	2	5	8	8	7	6	7	7	1	8	9	2	8	8	26	2	0	6	7	1	2
0	190	0	42	30	148	46	5	3	23	6	10	3	136	2	69	3	8	6	1	102	4	5	1	7	5	1	3	1	1	0	158	7	92	5	2	104	1	135	28	1	98	25	16	2	0	67	10	1	2
0	27	16	0	23	1	20	15	1	14	19	1	8	20	1	16	18	11	16	17	12	19	11	1	23	10	1	3	7	1	10	24	10	18	4	18	13	9	25	23	4	6	14	62	1	0	16	13	1	2
0	126	0	5	10	17	3	45	33	7	42	9	22	13	10	19	13	4	6	28	54	2	7	5	11	11	1	2	1	2	0	119	15	45	1	62	64	32	97	67	2	46	34	19	1	0	6	10	1	2
0	139	80	0	119	117	9	8	18	71	63	48	68	6	1	59	2	24	54	18	95	87	3	3	74	2	41	4	1	24	5	122	100	36	45	10	1	50	14	89	24	24	5	1	4	0	5	5	1	4
35	0	66	0	97	97	80	16	12	60	0	43	4	10	10	36	35	3	46	14	78	73	5	26	72	40	1	34	3	2	5	103	81	12	4	16	1	8	84	76	23	7	50	46	3	0	11	3	1	2
0	155	92	0	127	129	15	10	1	23	0	10	9	117	9	62	77	43	30	67	102	4	5	32	95	7	1	2	1	1	6	136	112	32	1	12	11	31	24	28	6	8	5	6	2	0	59	2	12	2
0	158	95	0	130	132	3	0	64	88	72	43	72	119	6	63	6	39	4	7	105	3	8	1	97	54	1	1	1	2	5	139	114	32	3	17	86	6	116	96	2	89	5	8	2	0	27	3	6	2
0	140	81	0	79	48	98	7	3	7	64	1	13	108	6	13	37	39	55	14	96	88	3	30	1	7	3	1	3	2	5	19	101	1	3	16	86	51	101	3	2	16	5	20	3	0	27	8	1	2
0	114	0	9	100	47	9	4	17	14	31	1	20	26	1	48	13	11	18	32	19	25	9	1	20	7	19	2	5	2	5	55	47	21	8	12	9	14	86	40	2	21	6	18	2	0	5	3	1	2
0	99	58	0	82	86	15	10	12	3	52	9	52	80	4	18	20	6	22	50	15	13	3	1	20	37	7	7	1	10	5	93	74	45	5	15	52	37	76	38	2	10	46	12	2	0	5	17	8	2
3	0	19	0	35	30	24	8	3	3	25	10	12	32	15	3	24	13	22	23	14	22	3	1	18	6	7	10	9	6	6	33	31	14	5	24	6	4	33	17	1	15	17	3	9	0	1	12	1	2
0	126	0	5	10	17	3	45	33	7	42	9	22	13	10	19	13	4	6	28	54	2	7	5	11	11	1	2	1	2	0	119	15	45	1	62	64	32	97	67	2	46	34	19	1	0	6	10	1	2
0	99	58	0	82	86	15	10	12	3	52	9	52	80	4	18	20	6	22	51	15	13	3	1	20	37	7	7	1	10	5	93	74	45	5	15	66	37	76	38	2	10	46	12	2	0	5	17	8	2
0	102	0	30	86	90	73	37	53	3	54	41	53	55	6	43	35	17	4	17	14	68	8	22	67	38	35	31	1	2	23	96	75	1	1	54	68	8	77	70	2	7	5	34	1	0	42	2	2	2
0	105	62	0	90	93	12	4	55	13	0	1	54	58	1	8	61	24	4	9	74	2	3	1	45	4	1	4	5	21	2	4	77	60	8	55	70	2	79	4	17	4	6	69	1	0	5	3	8	2
0	94	0	26	0	83	67	30	48	11	6	18	3	3	1	19	3	4	6	2	71	3	3	1	7	5	1	1	1	1	0	79	0	58	1	49	1	6	73	64	1	60	4	15	3	0	6	28	6	2
0	176	98	0	127	140	44	4	68	97	78	54	3	127	6	19	82	49	59	73	113	103	3	1	103	3	1	6	1	2	28	149	122	1	1	17	98	6	7	20	2	7	1	2	4	0	37	1	1	2
0	80	48	0	69	69	54	10	8	45	0	10	45	66	6	29	18	17	4	42	61	56	11	1	57	7	1	27	1	18	22	79	61	12	3	16	57	2	66	57	2	50	39	11	17	0	33	2	6	2
0	183	32	0	147	81	20	57	14	108	85	21	77	15	1	49	2	3	1	39	119	28	14	37	107	2	3	2	1	2	3	154	125	90	3	22	23	63	129	101	4	95	81	38	2	0	1	1	1	10
14	0	33	0	54	50	3	8	38	3	0	25	35	54	15	8	43	11	1	34	46	40	9	1	1	5	1	2	1	1	6	59	19	32	27	37	45	2	52	4	1	35	26	4	3	0	28	1	13	1
0	150	37	0	34	124	62	10	32	3	16	1	8	31	9	49	76	41	33	66	99	58	3	2	94	14	22	45	4	28	6	131	109	2	1	66	90	56	110	3	25	17	36	93	3	0	5	6	1	2
0	132	0	35	113	112	89	43	33	3	29	34	61	100	6	55	39	4	33	62	35	85	3	2	81	2	1	2	5	2	5	113	10	23	8	60	45	22	14	3	7	11	6	1	3	0	5	8	23	2
0	195	0	21	60	9	125	4	8	3	6	13	22	21	6	5	7	11	4	28	7	21	3	1	8	3	9	6	11	2	5	161	129	22	1	12	7	67	57	28	2	7	87	44	2	0	1	14	1	2
0	182	104	0	144	130	5	4	38	106	52	1	7	130	9	8	23	42	12	17	117	2	4	2	56	10	1	3	1	2	25	153	19	88	3	2	17	22	128	16	9	39	6	37	1	0	5	1	3	2
0	80	48	0	69	69	54	10	8	45	0	10	45	66	6	29	18	17	4	42	61	56	11	1	57	7	1	27	1	18	22	79	61	12	3	16	57	2	66	57	2	50	39	11	17	0	33	2	6	2
0	80	48	0	69	69	54	10	8	45	0	10	45	66	6	29	18	17	4	42	61	56	11	1	57	7	1	27	1	18	22	79	61	12	3	16	57	2	66	57	2	50	39	11	17	0	33	2	6	2
0	9	6	0	8	9	7	1	8	9	6	6	6	1	6	5	7	7	4	7	7	9	3	4	8	3	1	6	1	2	5	8	8	7	6	7	7	1	8	9	2	8	8	26	2	0	6	7	1	2
0	120	69	0	106	105	11	40	26	14	0	34	60	96	1	8	67	11	6	61	82	77	3	1	78	42	43	2	4	2	0	111	88	12	8	12	24	46	61	20	2	6	52	28	3	0	19	14	1	2
0	173	0	3	138	139	111	7	67	3	6	18	4	18	10	2	47	48	6	71	14	8	3	1	7	5	1	3	1	2	0	147	121	3	1	17	91	1	87	28	1	60	1	35	2	0	61	1	6	1
0	106	63	0	89	92	75	7	8	58	0	18	12	84	2	44	3	13	4	55	73	36	5	23	68	6	36	1	1	10	0	97	0	52	20	44	69	40	78	71	9	24	4	25	4	0	44	30	18	2
31	0	0	27	0	82	66	4	50	52	49	10	15	76	10	2	18	17	6	7	17	64	8	1	64	5	1	28	1	1	0	90	7	57	1	27	61	1	74	63	20	58	44	24	3	0	6	1	6	12
0	56	0	19	0	42	35	26	36	3	34	24	29	48	20	29	38	21	4	3	40	36	3	1	41	6	17	20	1	11	0	51	43	34	25	33	43	25	47	28	14	30	24	65	1	0	14	21	2	3
14	0	33	0	54	50	3	8	38	34	0	25	35	54	15	8	43	11	1	34	46	40	9	1	1	5	1	2	1	1	6	59	19	32	27	37	45	2	52	44	1	35	26	4	3	0	17	1	13	1
0	120	69	0	106	105	11	40	26	14	0	34	60	96	1	8	67	11	6	61	82	77	3	1	78	42	43	2	4	2	0	111	88	12	8	12	24	46	61	20	2	6	52	28	3	0	19	14	1	2
0	81	47	0	70	39	9	11	17	41	0	21	34	67	1	18	5	14	35	32	12	57	3	16	22	31	29	6	2	2	5	80	62	50	8	12	33	34	65	6	19	51	6	29	1	0	34	6	6	10
0	54	30	0	48	7	33	11	34	11	0	23	4	46	1	10	37	3	29	29	15	33	16	1	39	2	1	3	1	2	9	48	42	4	3	32	42	8	45	14	7	7	23	21	3	0	5	8	1	2
0	126	0	5	10	17	3	45	33	7	42	9	22	13	10	19	13	4	6	28	54	2	7	5	11	11	1	2	1	2	0	119	15	45	1	62	64	32	97	67	2	46	34	19	1	0	6	10	1	2
0	85	52	0	74	72	12	4	26	3	47	29	16	71	9	39	6	13	37	37	63	60	20	1	7	5	30	22	1	2	6	84	65	52	3	43	58	1	14	59	12	55	42	1	19	1	36	21	1	2
0	9	6	0	8	9	7	1	8	9	6	6	6	1	6	5	7	7	4	7	7	9	3	4	8	3	1	6	1	2	5	8	8	7	6	7	7	1	8	9	2	8	8	26	2	0	6	7	1	2
0	57	0	21	31	27	3	7	22	11	31	8	32	49	17	10	22	4	6	2	41	3	3	1	28	16	1	13	4	1	5	52	44	26	10	35	27	6	48	27	1	31	6	40	2	0	25	2	6	2
0	70	114	0	159	155	127	63	26	2	94	1	32	4	1	70	13	11	12	85	45	2	3	1	2	2	1	34	1	2	0	163	2	12	1	12	2	2	142	2	2	7	3	59	1	0	1	2	1	2
0	80	48	0	69	69	54	10	8	45	0	10	45	66	6	29	18	17	4	42	61	56	11	1	57	7	1	27	1	18	22	79	61	12	3	16	57	2	66	57	2	50	39	11	17	0	33	2	6	2
0	79	47	0	68	68	53	35	42	3	0	32	44	1	1	36	53	11	21	10	8	55	3	1	38	8	1	3	5	3	21	78	60	49	24	42	45	8	65	56	5	49	38	29	1	0	21	14	7	2
0	142	0	11	23	119	3	7	22	11	31	10	16	111	1	12	23	4	6	2	41	3	3	1	28	7	1	11	4	1	17	29	102	41	1	35	27	6	7	27	1	38	63	2	2	0	25	14	6	2
0	175	98	0	140	140	44	4	68	99	77	54	3	126	6	19	3	49	59	74	112	103	3	1	103	3	1	6	1	2	28	149	122	1	1	17	98	6	7	62	2	7	1	2	4	0	37	1	27	2
0	28	0	8	1	21	9	16	17	14	9	1	4	21	1	17	13	11	17	16	21	20	7	1	20	10	11	2	5	8	0	25	15	19	3	12	22	9	26	24	5	10	6	27	1	0	5	8	1	2
0	57	0	21	50	27	3	7	22	11	31	8	30	49	17	10	22	4	6	2	41	3	3	1	28	16	1	13	4	1	5	52	44	26	10	35	27	6	48	27	1	31	6	40	2	0	25	2	6	2
0	2	0	2	2	2	2	2	2	2	2	1	2	2	1	2	2	2	2	1	2	2	2	1	2	2	1	2	2	2	0	2	2	2	1	2	2	2	2	2	2	2	3	60	2	0	2	2	1	2
0	138	0	37	79	37	3	15	9	69	62	23	66	3	1	58	71	38	24	17	93	86	27	1	88	7	13	6	3	1	17	29	99	75	8	54	85	49	100	90	2	6	62	42	2	0	25	3	2	3
28	0	56	0	77	81	62	5	26	13	0	13	7	37	1	8	57	28	21	20	33	63	3	1	63	15	1	2	3	2	0	89	69	56	8	47	24	2	24	20	1	10	8	6	1	0	5	8	7	2
0	28	0	8	1	21	9	16	17	14	9	1	4	21	9	16	13	11	17	16	21	20	7	1	20	10	1	2	5	8	6	25	15	12	1	12	22	9	26	24	5	10	6	27	1	0	5	8	1	2
0	130	0	35	113	7	89	4	14	3	29	34	20	102	1	8	39	33	33	62	35	2	25	1	20	4	1	3	5	2	26	113	95	70	8	12	45	14	95	88	5	75	6	73	3	0	5	8	23	2
0	103	60	0	87	91	4	11	54	11	0	23	4	46	9	10	37	3	35	53	15	2	16	1	6	2	1	3	3	2	6	55	42	4	3	15	41	8	45	14	7	7	6	21	3	0	43	8	1	2
0	186	109	0	115	110	122	58	46	14	86	55	25	133	21	8	89	11	6	9	5	111	3	39	23	3	1	49	3	2	5	156	126	10	8	76	102	64	14	3	4	97	84	1	1	0	12	13	1	2
0	129	0	36	92	95	90	25	17	14	38	45	25	86	1	5	2	11	51	20	87	25	3	1	82	2	13	38	1	2	0	56	10	61	3	32	72	9	24	87	6	8	56	6	3	0	51	1	1	2
0	158	95	0	130	132	3	47	64	11	69	43	72	119	6	63	6	39	4	7	105	3	8	1	97	46	1	1	1	2	5	139	114	32	3	17	86	6	116	96	2	89	5	8	2	0	27	3	6	2
0	177	99	0	141	11	112	8	69	23	81	1	75	128	38	19	5	50	60	9	114	4	3	1	8	5	1	34	1	1	5	12	123	17	1	15	99	14	33	91	9	92	75	3	3	0	5	3	1	2
0	188	109	0	151	146	122	58	46	110	86	55	25	133	1	8	90	14	6	9	121	112	3	39	23	3	1	2	3	2	5	157	126	10	8	76	27	64	24	102	4	92	6	6	1	0	12	13	1	2
0	10	4	0	132	7	3	27	65	3	5	43	73	121	6	64	10	14	6	1	106	98	30	1	98	3	50	2	1	2	5	128	115	12	51	2	54	58	32	97	28	7	44	7	2	0	5	10	1	2
0	126	0	5	10	17	3	45	33	7	42	9	22	13	10	19	13	4	6	28	54	2	7	5	11	11	1	2	1	2	0	119	15	45	1	62	64	32	97	67	2	46	34	19	1	0	6	10	1	2
0	114	0	9	1	47	9	8	17	61	31	1	20	26	1	8	13	11	18	32	19	25	9	1	20	7	39	2	5	2	5	55	82	21	8	12	26	14	86	40	2	21	6	18	2	0	5	3	1	2
0	146	85	0	123	106	100	8	33	23	0	16	10	57	4	5	10	11	21	1	72	81	3	1	35	7	1	44	21	13	5	125	39	78	8	64	45	1	92	83	2	10	22	41	1	0	21	14	2	2
0	77	43	0	64	63	48	34	44	7	14	1	25	62	4	13	3	25	4	40	56	14	3	1	54	28	27	25	3	16	19	74	57	1	31	16	14	33	20	4	2	17	5	5	15	0	31	8	6	9
0	10	4	0	132	7	3	27	65	3	5	43	73	121	6	64	10	14	6	1	106	98	30	1	98	3	50	2	1	2	5	128	115	12	51	2	54	58	32	97	28	7	44	7	2	0	5	10	1	2
0	93	0	26	76	80	46	30	48	11	6	18	3	74	27	3	3	4	6	47	69	62	3	1	7	5	1	1	1	1	0	73	50	53	1	7	3	1	73	62	1	3	4	15	3	0	27	28	6	2
0	69	0	24	1	52	9	30	22	3	38	13	20	58	1	25	1	14	12	1	2	13	9	1	20	7	1	2	5	2	9	56	10	1	3	39	23	14	40	48	5	8	31	10	3	0	5	1	7	2
0	160	95	0	130	134	3	47	64	11	69	43	72	119	6	63	6	39	4	7	105	3	8	1	97	46	1	1	1	2	5	139	114	32	3	17	86	6	116	96	2	89	5	8	2	0	27	3	6	2
0	95	0	28	78	37	68	24	3	3	50	39	1	77	1	36	59	30	6	7	50	65	5	20	66	5	1	2	1	2	17	75	72	34	36	50	52	1	75	65	21	61	45	88	8	0	37	8	2	2
0	94	0	26	0	84	67	30	48	11	6	18	3	3	1	19	3	4	6	2	71	3	3	1	7	5	1	1	1	1	0	79	50	58	1	49	1	6	73	64	1	60	4	15	3	0	6	28	6	2
31	0	0	27	0	82	63	4	50	52	49	10	15	76	10	2	18	17	6	7	17	64	8	1	64	5	1	28	1	1	0	90	7	54	1	27	61	1	74	63	20	58	44	24	3	0	6	1	6	12
0	114	0	9	1	47	9	8	17	61	31	1	20	26	1	8	13	11	18	32	19	25	9	1	20	7	39	2	5	2	5	55	82	21	8	12	26	14	86	40	2	21	6	18	2	0	5	3	1	2
0	115	101	0	0	141	113	4	70	103	83	18	3	129	39	29	74	11	6	76	115	104	5	35	28	7	31	48	1	2	17	150	67	32	3	73	6	2	124	100	1	93	77	14	4	0	63	45	2	2
14	0	33	0	54	50	3	8	38	3	0	25	35	54	15	8	43	11	1	34	46	40	9	1	1	5	1	2	1	1	6	59	19	32	28	37	45	2	52	4	1	35	26	4	3	0	17	1	13	1
31	0	0	27	0	82	66	4	50	52	49	10	15	76	10	2	18	17	6	7	17	64	8	1	65	5	1	28	1	1	0	90	7	54	1	27	61	1	74	63	20	58	44	24	3	0	6	1	6	12
0	73	42	0	63	62	45	31	14	42	0	30	38	61	6	8	1	11	33	38	5	51	3	14	20	27	26	2	3	2	5	72	55	44	8	32	53	1	60	52	2	45	6	45	8	0	5	2	7	2
0	128	0	28	114	37	68	10	3	3	31	10	1	101	1	44	25	22	6	7	50	84	3	1	8	5	1	3	1	2	17	114	94	32	36	50	82	1	94	86	2	61	55	17	2	0	37	8	2	2
0	9	6	0	8	9	7	1	8	9	6	6	6	1	6	5	7	7	4	7	7	9	3	4	8	3	1	6	1	2	5	8	8	7	6	7	7	1	8	9	2	8	8	26	2	0	6	7	1	2
0	128	0	28	115	37	68	10	3	67	31	10	62	101	1	44	25	22	6	7	50	84	3	1	8	45	1	3	1	2	17	114	94	32	36	50	82	1	94	57	2	61	55	17	2	0	37	8	2	2
0	93	0	26	76	80	46	30	48	11	6	18	3	74	27	3	3	4	6	47	69	62	3	1	7	5	1	1	1	1	0	73	50	53	1	7	3	1	73	62	1	3	4	15	3	0	27	28	6	2
0	10	7	0	9	11	8	8	9	3	7	1	7	9	4	9	8	8	1	8	8	10	3	1	10	7	3	7	1	1	5	9	9	8	3	8	8	5	9	10	2	7	5	61	2	0	7	6	1	2
0	99	58	0	82	86	15	10	12	3	52	9	52	80	4	18	20	6	22	50	15	13	3	1	20	37	7	7	1	10	5	93	74	45	5	15	52	37	76	38	2	10	46	12	2	0	5	17	8	2
0	45	0	14	134	21	12	4	26	7	28	8	10	13	1	8	6	11	6	7	27	25	3	1	31	5	1	10	1	1	0	143	118	26	3	26	31	22	119	14	1	11	6	57	3	0	11	25	1	2
0	128	0	28	114	37	68	10	3	3	31	10	1	101	1	44	25	22	6	7	50	84	3	1	8	5	1	3	1	2	17	114	94	32	36	50	82	1	94	86	2	61	55	17	2	0	37	8	2	2
0	181	102	0	143	143	118	56	46	7	84	51	76	9	1	18	10	11	6	79	116	105	3	36	106	7	3	2	1	2	3	152	124	50	3	74	101	22	127	57	9	10	5	33	3	0	1	2	6	15
29	0	21	0	36	31	26	22	25	27	27	10	7	33	9	19	19	19	4	24	29	13	3	1	30	3	1	2	1	2	0	34	33	25	1	25	27	2	35	6	2	17	19	22	8	0	19	17	10	2
0	40	18	0	34	29	12	19	24	7	24	16	16	31	9	23	5	10	21	22	25	21	8	10	29	3	13	6	1	2	13	32	29	23	8	22	30	9	32	29	2	7	6	7	3	0	5	14	1	2
0	97	0	17	80	17	3	32	33	7	9	1	51	79	10	21	13	11	6	49	54	2	7	5	7	36	1	2	5	2	0	92	15	1	8	51	63	32	16	67	2	62	34	9	1	0	6	21	1	2
0	53	0	17	47	152	32	4	6	3	9	8	82	43	1	8	1	14	61	1	12	115	3	1	15	22	16	2	1	2	9	59	41	33	8	2	40	8	40	39	13	28	88	10	1	0	5	8	7	2
0	102	0	30	86	90	73	37	53	3	54	41	53	55	6	43	35	17	4	17	14	68	8	22	67	38	35	31	1	2	23	96	75	1	1	54	68	8	77	70	2	7	5	34	1	0	42	2	2	2
0	73	42	0	63	62	45	31	14	42	0	30	38	61	6	8	1	11	33	38	5	51	3	14	53	27	26	2	3	2	5	72	55	44	8	32	53	1	60	52	2	45	6	45	8	0	5	2	7	2
0	168	24	0	38	136	10	10	26	3	9	16	10	21	1	36	2	11	28	65	109	27	14	1	42	4	1	2	3	2	0	144	119	2	8	15	33	61	39	56	2	32	6	83	25	0	5	6	1	2
41	0	77	0	0	115	93	7	36	3	0	24	63	65	33	51	70	36	53	3	90	54	5	1	86	5	17	42	1	13	0	77	98	74	3	17	84	48	33	89	2	79	59	3	24	0	6	38	24	2
0	166	0	3	0	17	109	53	57	93	6	18	53	35	1	3	3	17	6	7	108	101	3	5	99	7	51	1	2	1	0	142	67	29	0	17	94	6	120	15	2	56	70	48	3	0	6	43	6	2
0	114	0	9	1	47	9	8	17	61	31	1	20	26	1	8	13	11	18	32	19	25	9	1	20	7	39	2	5	2	5	55	82	21	8	12	26	14	86	40	2	21	6	18	2	0	5	3	1	2
0	175	98	0	140	140	44	4	68	97	77	54	3	126	6	19	3	49	59	14	112	103	3	1	103	3	1	6	1	2	28	149	122	1	1	17	98	6	7	62	2	7	1	2	4	0	37	1	27	2
0	116	30	0	104	101	82	7	18	63	0	16	58	93	30	49	2	4	48	59	80	4	5	27	20	2	41	3	19	2	5	108	85	12	42	15	78	44	33	80	1	70	51	3	8	0	48	1	1	2
0	163	62	0	133	135	5	4	2	3	0	1	5	5	1	65	19	46	12	32	107	2	9	1	20	7	13	6	4	2	25	141	117	1	8	71	93	60	40	20	5	7	69	10	1	0	60	6	1	2
0	181	102	0	143	143	118	56	46	7	84	51	76	9	1	18	10	11	6	79	116	105	3	36	106	7	3	2	1	2	3	152	124	50	3	74	101	22	127	57	9	10	5	33	3	0	1	2	6	15
35	0	66	0	97	97	80	16	12	60	0	43	4	10	10	36	35	3	46	14	78	73	5	26	72	40	1	2	3	2	5	103	81	12	4	16	1	8	84	76	23	7	50	46	3	0	11	3	1	2
0	114	0	9	1	47	9	8	17	61	31	1	20	26	1	8	13	11	18	32	19	25	9	1	20	7	39	2	5	2	5	55	82	21	8	12	26	14	86	40	2	21	6	18	2	0	5	3	1	2
0	124	71	0	110	13	9	42	2	3	0	1	4	99	9	16	6	4	1	17	85	80	3	1	20	43	33	37	1	2	22	94	92	1	3	59	81	34	91	3	2	6	6	89	3	0	5	1	1	2
0	52	0	5	46	40	3	25	33	11	29	22	4	26	10	8	6	11	12	28	39	2	7	1	38	21	1	2	1	2	0	47	15	29	1	31	39	6	16	38	2	2	1	9	3	0	5	10	1	2
0	54	30	0	48	7	33	11	34	11	0	23	4	46	1	10	37	3	4	29	15	95	16	1	39	2	1	3	1	2	9	48	42	4	3	32	41	8	45	56	7	7	23	21	3	0	5	8	1	2
0	51	29	0	45	39	9	11	32	3	33	21	27	42	19	28	5	11	6	22	38	34	5	8	22	3	15	6	1	2	16	46	16	17	22	22	38	24	32	37	2	27	5	7	3	0	23	6	1	2
46	0	116	0	4	6	128	5	2	43	18	1	25	64	1	23	5	5	1	1	128	53	3	2	5	4	4	2	2	2	3	59	5	47	3	2	5	3	5	108	5	5	6	13	1	0	5	4	3	2
0	128	0	28	115	37	68	10	3	67	31	10	62	101	1	44	25	22	6	7	50	84	3	1	8	5	1	3	1	2	17	114	94	32	36	50	82	1	94	57	2	61	55	17	2	0	37	8	2	2
0	15	0	4	14	16	12	11	11	14	9	9	8	13	7	8	12	11	9	11	12	13	3	1	15	10	8	9	5	2	0	14	13	12	9	12	13	2	14	14	2	8	6	1	1	0	5	1	1	2
29	0	21	0	36	31	26	22	25	27	27	10	7	33	9	19	19	19	4	24	29	13	3	1	30	3	1	2	1	2	0	34	33	25	1	25	27	2	35	6	2	17	19	22	8	0	19	17	10	2
0	3	0	3	0	4	3	3	3	3	3	2	3	3	2	3	3	3	3	2	3	3	3	1	3	3	2	3	1	1	0	3	3	3	1	3	3	1	3	3	1	3	4	23	3	0	3	3	1	2
0	140	81	0	79	48	98	7	3	7	64	1	13	108	6	13	37	39	55	14	96	88	3	30	1	7	3	1	3	2	5	19	101	1	3	16	86	51	101	3	2	16	5	20	3	0	27	8	1	2
0	144	84	0	0	121	40	7	62	43	0	35	1	112	6	61	74	27	1	31	67	36	3	1	84	5	31	2	1	23	5	116	68	54	46	36	24	6	104	92	2	50	6	91	2	0	53	40	2	2
0	181	102	0	143	143	118	56	46	7	84	51	76	9	1	18	10	11	6	79	116	105	3	36	106	7	3	2	1	2	3	152	124	50	3	74	101	22	127	57	9	10	5	33	3	0	1	2	6	15
[truncated: 15 more columns]
